# Supplementary material for: Self-aligned patterning of tantalum oxide on Cu/SiO2 through redox-coupled inherently selective atomic layer deposition
Source: Nat Commun. 2023 Jul 26;14:4493. doi: 10.1038/s41467-023-40249-2 (PMC10372027; doi:10.1038/s41467-023-40249-2)
Supplement: Supplementary file 5 — Source Data [file 41467_2023_40249_MOESM5_ESM.xlsx]

## Sheet: Figure1
figure1b					figure1c			XPS data												figure1d
	SiO2	HfO2	Al2O3	Cu	cycles	SiO2	Cu	Binding energy (eV)	sio2-50	Binding energy (eV)	cu-50	Binding energy (eV)	sio2-100	Binding energy (eV)	cu-100	Binding energy (eV)	sio2-200	Binding energy (eV)	cu-200		sio2	error bar	cu	error bar
10cycles	0.55	0.03	0.2	-0.1	50	44.4915	0.01	31.7917	1671.95	37.6492	383.89	34.121	2374.45	40.6444	1343.69	34.1423	3259.6	34.4363	2646.08	H2O-Ta-O3	5.775	0.02121	3.62	0.04243
	0.54	0.29	0.15	-0.05	100	58.62	0.4	31.7417	1681.32	37.5992	374.801	34.071	2383.82	40.5944	1387.78	34.0923	3264.29	34.3863	2706.97	O3	5.14	0.24042	3.51	0.09899
	0.545	0.16	0.175	-0.075	200	77.2727	38.9474	31.5917	1653.22	37.4492	390.306	33.921	2159.02	40.4444	1344.69	33.9423	3236.19	34.2363	2641.4	CH3COOH-Ta-H2O	5.48	0.001	0.74	0.43841
	0.00707107	0.183848	0.0353553	0.0353553				31.5417	1643.85	37.3992	374.801	33.871	2238.63	40.3944	1343.69	33.8923	3301.75	34.1863	2552.42	O2	3.775	0.0495	0.4	0.05657
20 cycles	0.95	0.42	0.36	-0.17				31.4917	1737.52	37.3492	392.445	33.821	2351.03	40.3444	1400.8	33.8423	3128.47	34.1363	2589.88	CH3COOH	2.955	0.0495	0.255	0.0495
	0.96	0.27	0.48	-0.26				31.4417	1690.68	37.2992	402.604	33.771	2271.42	40.2944	1355.71	33.7923	3081.64	34.0863	2486.85	EtOH	4.755	0.03536	0.39	0
	0.955	0.345	0.42	-0.215				31.2917	1639.17	37.1492	376.94	33.621	2219.9	40.1444	1375.75	33.6423	2997.34	33.9363	2561.78	H2O	5.005	0.06364	0.12	0.05657
	0.00707107	0.106066	0.0848528	0.0636396				31.2417	1671.95	37.0992	364.108	33.571	2322.93	40.0944	1375.75	33.5923	3091	33.8863	2529	EtOH-Ta-H2O	5.345	0.06364	-0.285	0.03536
30 cycles	1.37	0.58	0.79	-0.28				31.1917	1676.63	37.0492	396.188	33.521	2154.33	40.0444	1353.71	33.5423	3030.12	33.8363	2407.23
	1.37	0.74	0.72	-0.14				31.1417	1568.92	36.9992	378.009	33.471	2224.58	39.9944	1327.66	33.4923	3011.39	33.7863	2538.37
	1.37	0.66	0.755	-0.21				30.9917	1648.53	36.8492	375.87	33.321	2093.45	39.8444	1417.84	33.3423	2917.72	33.6363	2435.33
	0	0.113137	0.0494975	0.0989949				30.9417	1592.33	36.7992	406.346	33.271	2187.12	39.7944	1379.76	33.2923	2852.15	33.5863	2674.18
40 cycles	1.67	0.91	0.97	-0.41				30.8917	1545.5	36.7492	417.574	33.221	2215.22	39.7444	1360.72	33.2423	2931.77	33.5363	2533.68
	1.68	0.75	0.98	-0.43				30.8417	1648.53	36.6992	404.742	33.171	2116.87	39.6944	1391.78	33.1923	2828.74	33.4863	2557.1
	1.675	0.83	0.975	-0.42				30.6917	1648.53	36.5492	404.742	33.021	1985.73	39.5444	1381.76	33.0423	2894.3	33.3363	2379.13
	0.00707107	0.113137	0.00707107	0.0141421				30.6417	1559.55	36.4992	384.96	32.971	2051.3	39.4944	1412.83	32.9923	2791.27	33.2863	2538.37
50cycles	2.16	1.31	1.43	-0.35				30.5917	1508.03	36.4492	402.604	32.921	2084.08	39.4444	1383.77	32.9423	2936.45	33.2363	2524.32
	2.14	1.22	1.37	-0.26				30.5417	1540.82	36.3992	395.653	32.871	2074.72	39.3944	1323.65	32.8923	2856.84	33.1863	2430.65
	2.15	1.265	1.4	-0.305				30.3917	1582.97	36.2492	383.89	32.721	2074.72	39.2444	1332.67	32.7423	2735.07	33.0363	2341.67
	0.0141421	0.0636396	0.0424264	0.0636396				30.3417	1746.88	36.1992	384.96	32.671	2013.83	39.1944	1372.75	32.6923	2772.54	32.9863	2308.88
60cycles	2.33	1.32	1.53	-0.49				30.2917	1700.05	36.1492	392.98	32.621	1976.37	39.1444	1341.68	32.6423	2571.15	32.9363	2425.97
	2.35	1.47	1.62	-0.52				30.2417	1789.03	36.0992	396.722	32.571	1910.8	39.0944	1358.72	32.5923	2603.93	32.8863	2397.87
	2.34	1.395	1.575	-0.505				30.0917	2121.55	35.9492	372.128	32.421	1882.7	38.9444	1376.75	32.4423	2519.63	32.7363	2463.43
	0.0141421	0.106066	0.0636396	0.0212132				30.0417	2177.75	35.8992	381.752	32.371	1990.42	38.8944	1416.83	32.3923	2547.73	32.6863	2416.6
70 cycles	2.7	1.75	1.93	-0.53				29.9917	2248	35.8492	395.118	32.321	1943.58	38.8444	1381.76	32.3423	2561.78	32.6363	2336.98
	2.67	1.59	1.82	-0.48				29.9417	2435.33	35.7992	401.534	32.271	1821.82	38.7944	1347.7	32.2923	2440.02	32.5863	2336.98
	2.685	1.67	1.875	-0.505				29.7917	3381.37	35.6492	395.653	32.121	1770.3	38.6444	1361.72	32.1423	2561.78	32.4363	2397.87
	0.0212132	0.113137	0.0777817	0.0353553				29.7417	3489.09	35.5992	401	32.071	1746.88	38.5944	1431.86	32.0923	2388.5	32.3863	2257.37
80 cycles	3.01	1.76	2.33	-0.46				29.6917	4126.02	35.5492	402.604	32.021	1878.02	38.5444	1357.72	32.0423	2233.95	32.3363	2374.45
	2.98	2.17	2.18	-0.42				29.6417	4706.75	35.4992	404.742	31.971	1671.95	38.4944	1357.72	31.9923	2210.53	32.2863	2374.45
	2.995	1.965	2.255	-0.44				29.4917	6500.47	35.3492	384.96	31.821	1807.77	38.3444	1447.9	31.8423	2308.88	32.1363	2463.43
	0.0212132	0.289914	0.106066	0.0282843				29.4417	7146.77	35.2992	406.346	31.771	1714.1	38.2944	1449.9	31.7923	2224.58	32.0863	2332.3
90cycles	3.43	2.47	2.26	-0.49				29.3917	7961.67	35.2492	395.653	31.721	1582.97	38.2444	1402.81	31.7423	2116.87	32.0363	2360.4
	3.2	2.11	2.68	-0.4				29.3417	8729.74	35.1992	382.821	31.671	1517.4	38.1944	1443.89	31.6923	1920.17	31.9863	2266.73
	3.315	2.29	2.47	-0.445				29.1917	12401.5	35.0492	393.514	31.521	1568.92	38.0444	1433.87	31.5423	2055.98	31.8363	2219.9
	0.162635	0.254558	0.296985	0.0636396				29.1417	13577	34.9992	383.89	31.471	1681.32	37.9944	1481.96	31.4923	2140.28	31.7863	2252.68
100cycles	3.7	2.44	3.03	-0.48				29.0917	14804	34.9492	394.049	31.421	1564.23	37.9444	1435.87	31.4423	2041.93	31.7363	2238.63
	3.58	2.71	2.98	-0.5				29.0417	16138.8	34.8992	389.237	31.371	1517.4	37.8944	1369.74	31.3923	1845.23	31.6863	2144.97
	3.64	2.575	3.005	-0.49				28.8917	19426.5	34.7492	371.058	31.221	1428.42	37.7444	1488.98	31.2423	1920.17	31.5363	2051.3
	0.0848528	0.190919	0.0353553	0.0141421				28.8417	21346.6	34.6992	382.286	31.171	1526.77	37.6944	1505.01	31.1923	1906.12	31.4863	2084.08
150cycles	5.39	4.34	4.43	-0.31				28.7917	22583	34.6492	384.96	31.121	1442.47	37.6444	1451.9	31.1423	1906.12	31.4363	2238.63
	5.3	4.22	4.52	-0.26				28.7417	22934.3	34.5992	383.89	31.071	1484.62	37.5944	1459.92	31.0923	1845.23	31.3863	2027.88
	5.345	4.28	4.475	-0.285				28.5917	25304.1	34.4492	394.049	30.921	1437.78	37.4444	1416.83	30.9423	1915.48	31.2363	2173.07
	0.0636396	0.0848528	0.0636396	0.0353553				28.5417	25983.1	34.3992	382.821	30.871	1447.15	37.3944	1464.93	30.8923	1967	31.1863	2304.2
200cycles	7.24	5.6	6.24	0.41				28.4917	26006.6	34.3492	419.713	30.821	1461.2	37.3444	1448.9	30.8423	1976.37	31.1363	2154.33
	7.23	5.91	6.15	0.39				28.4417	25908.2	34.2992	398.861	30.771	1700.05	37.2944	1452.91	30.7923	2009.15	31.0863	2233.95
	7.235	5.755	6.195	0.4				28.2917	25027.7	34.1492	391.376	30.621	1451.83	37.1444	1467.94	30.6423	2140.28	30.9363	2224.58
	0.00707107	0.219203	0.0636396	0.0141421				28.2417	24671.8	34.0992	385.495	30.571	1559.55	37.0944	1444.89	30.5923	1896.75	30.8863	2285.47
								28.1917	24273.7	34.0492	384.425	30.521	1526.77	37.0444	1468.94	30.5423	1863.97	30.8363	2201.17
								28.1417	22999.9	33.9992	388.702	30.471	1667.27	36.9944	1487.98	30.4923	1995.1	30.7863	2149.65
								28.0917	22428.5	33.9492	387.098	30.421	1554.87	36.9444	1518.04	30.4423	1957.63	30.7363	2262.05
								28.0417	21946.1	33.8992	403.138	30.371	1517.4	36.8944	1495.99	30.3923	1962.32	30.6863	2233.95
								27.9917	20845.5	33.8492	406.346	30.321	1643.85	36.8444	1488.98	30.3423	2013.83	30.6363	2116.87
								27.9417	19426.5	33.7992	380.148	30.271	1667.27	36.7944	1502	30.2923	1985.73	30.5863	2290.15
								27.8917	18869.2	33.7492	388.168	30.221	1615.75	36.7444	1471.94	30.2423	2041.93	30.5363	2332.3
								27.8417	17965.3	33.6992	370.524	30.171	1732.83	36.6944	1468.94	30.1923	2116.87	30.4863	2290.15
								27.7917	17361.1	33.6492	405.277	30.121	1863.97	36.6444	1460.92	30.1423	2168.38	30.4363	2280.78
								27.7417	16986.5	33.5992	417.574	30.071	1887.38	36.5944	1485.97	30.0923	2201.17	30.3863	2187.12
								27.6917	16949	33.5492	407.95	30.021	1868.65	36.5444	1539.08	30.0423	2262.05	30.3363	2168.38
								27.6417	16635.2	33.4992	396.722	29.971	1967	36.4944	1535.07	29.9923	2402.55	30.2863	2079.4
								27.5917	16789.8	33.4492	389.237	29.921	2346.35	36.4444	1542.08	29.9423	2463.43	30.2363	2233.95
								27.5417	16658.6	33.3992	407.95	29.871	2351.03	36.3944	1464.93	29.8923	2706.97	30.1863	2276.1
								27.4917	16878.7	33.3492	397.257	29.821	2669.5	36.3444	1527.05	29.8423	2838.1	30.1363	2411.92
								27.4417	17038	33.2992	394.584	29.771	3062.9	36.2944	1542.08	29.7923	3133.15	30.0863	2468.12
								27.3917	17684.3	33.2492	377.474	29.721	3372	36.2444	1534.07	29.7423	3301.75	30.0363	2435.33
								27.3417	18307.2	33.1992	384.425	29.671	3713.89	36.1944	1463.93	29.6923	3709.2	29.9863	2482.17
								27.2917	19168.9	33.1492	406.346	29.621	4013.62	36.1444	1508.02	29.6423	4215	29.9363	2664.82
								27.2417	19974.4	33.0992	398.861	29.571	4870.67	36.0944	1538.08	29.5923	4847.25	29.8863	2786.59
								27.1917	21295.1	33.0492	383.356	29.521	5460.77	36.0444	1492.99	29.5423	5535.7	29.8363	2838.1
								27.1417	22892.1	32.9992	398.326	29.471	6125.8	35.9944	1491.98	29.4923	5957.2	29.7863	3034.8
								27.0917	23557.2	32.9492	402.604	29.421	7109.3	35.9444	1463.93	29.4423	7081.2	29.7363	3100.37
								27.0417	24920	32.8992	427.198	29.371	8270.77	35.8944	1488.98	29.3923	7914.84	29.6863	3376.69
								26.9917	26512.4	32.8492	410.624	29.321	9366.67	35.8444	1531.06	29.3423	9436.92	29.6363	3442.25
								26.9417	27617.6	32.7992	391.376	29.271	10570.3	35.7944	1512.02	29.2923	10486	29.5863	3568.7
								26.8917	28662	32.7492	390.841	29.221	11717.7	35.7444	1485.97	29.2423	11947.2	29.5363	3709.2
								26.8417	29889.1	32.6992	425.594	29.171	13089.9	35.6944	1458.92	29.1923	13703.4	29.4863	4224.37
								26.7917	31242.5	32.6492	392.98	29.121	14949.2	35.6444	1436.87	29.1423	15637.7	29.4363	4655.24
								26.7417	32015.3	32.5992	398.861	29.071	16452.6	35.5944	1505.01	29.0923	17674.9	29.3863	5132.94
								26.6917	32984.7	32.5492	383.356	29.021	18227.5	35.5444	1517.03	29.0423	20555.2	29.3363	5385.84
								26.6417	32179.2	32.4992	372.663	28.971	20555.2	35.4944	1455.91	28.9923	22405.1	29.2863	6214.79
								26.5917	32066.8	32.4492	405.277	28.921	22077.2	35.4444	1468.94	28.9423	24807.6	29.2363	7076.52
								26.5417	32080.9	32.3992	403.138	28.871	23856.9	35.3944	1468.94	28.8923	27046.3	29.1863	7764.97
								26.4917	32062.1	32.3492	378.544	28.821	25636.6	35.3444	1468.94	28.8423	29355.2	29.1363	8490.89
								26.4417	31200.4	32.2992	388.168	28.771	26493.6	35.2944	1485.97	28.7923	31303.4	29.0863	9071.62
								26.3917	30727.4	32.2492	400.465	28.721	27912.7	35.2444	1506.01	28.7423	33228.3	29.0363	10453.2
								26.3417	30170.1	32.1992	398.326	28.671	28994.5	35.1944	1554.11	28.6923	35762	28.9863	10945
								26.2917	28779.1	32.1492	392.445	28.621	29261.5	35.1444	1514.03	28.6423	37373	28.9363	12181.4
								26.2417	27411.6	32.0992	388.168	28.571	29729.8	35.0944	1444.89	28.5923	38698.4	28.8863	13370.9
								26.1917	26156.4	32.0492	406.881	28.521	30015.5	35.0444	1470.94	28.5423	39321.3	28.8363	14429.4
								26.1417	24498.5	31.9992	379.079	28.471	30132.6	34.9944	1521.04	28.4923	39794.3	28.7863	15567.4
								26.0917	23515	31.9492	392.98	28.421	29739.2	34.9444	1508.02	28.4423	40061.3	28.7363	16700.8
								26.0417	22217.7	31.8992	380.148	28.371	28086	34.8944	1460.92	28.3923	39681.9	28.6863	17801.4
								25.9917	20316.3	31.8492	389.237	28.321	27018.2	34.8444	1487.98	28.3423	38454.9	28.6363	18752.1
								25.9417	18405.5	31.7992	399.396	28.271	25912.9	34.7944	1500	28.2923	37326.2	28.5863	18878.5
								25.8917	17375.2	31.7492	404.208	28.221	24376.8	34.7444	1502	28.2423	35822.8	28.5363	19787.1
								25.8417	15455	31.6992	399.396	28.171	22915.6	34.6944	1527.05	28.1923	33930.8	28.4863	19791.8
								25.7917	14771.2	31.6492	392.445	28.121	21323.2	34.6444	1471.94	28.1423	31860.7	28.4363	20077.5
								25.7417	12794.9	31.5992	396.722	28.071	19426.5	34.5944	1533.07	28.0923	29940.6	28.3863	20241.4
								25.6917	11492.9	31.5492	415.436	28.021	17796.7	34.5444	1571.14	28.0423	27369.4	28.3363	20082.1
								25.6417	10649.9	31.4992	414.366	27.971	16195	34.4944	1467.94	27.9923	25257.2	28.2863	19918.2
								25.5917	9324.52	31.4492	422.921	27.921	14724.4	34.4444	1473.95	27.9423	23327.7	28.2363	19838.6
								25.5417	8144.32	31.3992	415.436	27.871	13783.1	34.3944	1502	27.8923	20817.4	28.1863	19454.6
								25.4917	6968.8	31.3492	397.792	27.821	12757.4	34.3444	1488.98	27.8423	18930	28.1363	18639.7
								25.4417	6669.07	31.2992	389.772	27.771	11624	34.2944	1445.89	27.7923	17290.9	28.0863	17609.3
								25.3917	5596.59	31.2492	411.158	27.721	11249.4	34.2444	1518.04	27.7423	15562.7	28.0363	16335.5
								25.3417	4828.52	31.1992	412.762	27.671	10804.5	34.1944	1514.03	27.6923	14480.9	27.9863	15544
								25.2917	4308.67	31.1492	426.664	27.621	11160.4	34.1444	1453.91	27.6423	14021.9	27.9363	14434
								25.2417	3690.47	31.0992	397.792	27.571	11052.7	34.0944	1439.88	27.5923	13605.1	27.8863	13820.5
								25.1917	3259.6	31.0492	409.554	27.521	11361.8	34.0444	1462.93	27.5423	13656.6	27.8363	12588.8
								25.1417	2842.79	30.9992	409.554	27.471	12476.4	33.9944	1479.96	27.4923	13801.8	27.7863	12040.9
								25.0917	2660.13	30.9492	428.268	27.421	13661.3	33.9444	1442.89	27.4423	14846.2	27.7363	10963.7
								25.0417	2257.37	30.8992	430.941	27.371	15127.2	33.8944	1419.84	27.3923	15754.7	27.6863	10359.5
								24.9917	2248	30.8492	400.465	27.321	16223.1	33.8444	1412.83	27.3423	17422	27.6363	9666.41
								24.9417	1943.58	30.7992	409.02	27.271	17815.4	33.7944	1449.9	27.2923	19159.5	27.5863	9347.94
								24.8917	1793.72	30.7492	425.06	27.221	19684.1	33.7444	1440.88	27.2423	21276.4	27.5363	9080.99
								24.8417	1784.35	30.6992	427.733	27.171	22025.7	33.6944	1421.84	27.1923	23885	27.4863	8907.71
								24.7917	1662.58	30.6492	409.02	27.121	23856.9	33.6444	1473.95	27.1423	26385.9	27.4363	9371.36
								24.7417	1639.17	30.5992	410.624	27.071	25603.8	33.5944	1451.9	27.0923	28765.1	27.3863	9521.22
								24.6917	1540.82	30.5492	404.208	27.021	27828.4	33.5444	1485.97	27.0423	32099.6	27.3363	9877.16
								24.6417	1400.32	30.4992	389.237	26.971	30423	33.4944	1467.94	26.9923	34769.1	27.2863	10411.1
								24.5917	1259.82	30.4492	419.713	26.921	32230.7	33.4444	1445.89	26.9423	37963.1	27.2363	11263.4
								24.5417	1283.23	30.3992	421.317	26.871	33991.7	33.3944	1485.97	26.8923	40356.3	27.1863	12162.6
								24.4917	1376.9	30.3492	389.237	26.821	35392	33.3444	1440.88	26.8423	43016.4	27.1363	13281.9
								24.4417	1405	30.2992	410.624	26.771	36211.6	33.2944	1461.92	26.7923	45447.1	27.0863	14490.2
								24.3917	1212.98	30.2492	407.95	26.721	37906.9	33.2444	1461.92	26.7423	46753.7	27.0363	15810.9
								24.3417	1194.25	30.1992	417.04	26.671	37846	33.1944	1453.91	26.6923	48659.9	26.9863	16372.9
								24.2917	1250.45	30.1492	404.208	26.621	37621.2	33.1444	1408.82	26.6423	49919.7	26.9363	18049.6
								24.2417	1339.43	30.0992	396.722	26.571	37274.7	33.0944	1456.91	26.5923	50762.7	26.8863	19651.3
								24.1917	1376.9	30.0492	412.762	26.521	36197.5	33.0444	1455.91	26.5423	50453.6	26.8363	21318.5
								24.1417	1152.1	29.9992	421.317	26.471	35560.6	32.9944	1433.87	26.4923	50509.8	26.7863	21786.9
								24.0917	1227.03	29.9492	429.872	26.421	33837.1	32.9444	1429.86	26.4423	49259.3	26.7363	22868.7
								24.0417	1152.1	29.8992	430.941	26.371	32085.5	32.8944	1416.83	26.3923	47165.9	26.6863	23927.2
								23.9917	1269.18	29.8492	418.644	26.321	29772	32.8444	1388.78	26.3423	44875.7	26.6363	24859.1
								23.9417	1269.18	29.7992	439.496	26.271	28409.1	32.7944	1431.86	26.2923	41944	26.5863	25538.2
								23.8917	1283.23	29.7492	425.594	26.221	25547.6	32.7444	1424.85	26.2423	39269.8	26.5363	25322.8
								23.8417	1339.43	29.6992	419.178	26.171	23440.1	32.6944	1426.85	26.1923	36614.3	26.4863	25557
								23.7917	1330.07	29.6492	444.308	26.121	20700.3	32.6444	1375.75	26.1423	33373.5	26.4363	25051.2
								23.7417	1447.15	29.5992	437.357	26.071	18063.6	32.5944	1385.77	26.0923	29519.1	26.3863	24685.9
								23.6917	1301.97	29.5492	472.11	26.021	16401	32.5444	1376.75	26.0423	26676.3	26.3363	24114.5
								23.6417	1306.65	29.4992	442.169	25.971	14260.8	32.4944	1398.8	25.9923	23496.3	26.2863	23182.5
								23.5917	1250.45	29.4492	413.297	25.921	12364	32.4444	1402.81	25.9423	20616	26.2363	22138.1
								23.5417	1203.62	29.3992	422.386	25.871	10509.4	32.3944	1381.76	25.8923	17777.9	26.1863	21061
								23.4917	1231.72	29.3492	411.158	25.821	9038.84	32.3444	1411.82	25.8423	15071	26.1363	19613.8
								23.4417	1180.2	29.2992	426.664	25.771	7779.02	32.2944	1428.86	25.7923	12841.7	26.0863	18354
								23.3917	1138.05	29.2492	452.862	25.721	6725.27	32.2444	1439.88	25.7423	10762.3	26.0363	16906.8
								23.3417	1245.77	29.1992	428.802	25.671	5549.75	32.1944	1461.92	25.6923	9198.07	25.9863	15665.8
								23.2917	1175.52	29.1492	413.832	25.621	4739.54	32.1444	1436.87	25.6423	7797.75	25.9363	14213.9
								23.2417	1222.35	29.0992	435.753	25.571	3952.74	32.0944	1423.85	25.5923	6650.34	25.8863	12841.7
								23.1917	1301.97	29.0492	448.585	25.521	3428.2	32.0444	1389.78	25.5423	5516.97	25.8363	11174.4
								23.1417	1358.17	28.9992	438.426	25.471	2945.82	31.9944	1383.77	25.4923	4800.42	25.7863	10092.6
								23.0917	1395.63	28.9492	436.288	25.421	2552.42	31.9444	1400.8	25.4423	4163.49	25.7363	9240.22
								23.0417	1484.62	28.8992	423.99	25.371	2238.63	31.8944	1401.8	25.3923	3475.04	25.6863	7872.69
								22.9917	1330.07	28.8492	414.901	25.321	2055.98	31.8444	1405.81	25.3423	2955.19	25.6363	6921.97
								22.9417	1311.33	28.7992	422.921	25.271	1948.27	31.7944	1437.88	25.2923	2852.15	25.5863	6327.19
								22.8917	1381.58	28.7492	432.545	25.221	1826.5	31.7444	1451.9	25.2423	2547.73	25.5363	5531.02
								22.8417	1423.73	28.6992	436.822	25.171	1648.53	31.6944	1402.81	25.1923	2266.73	25.4863	4720.8
								22.7917	1433.1	28.6492	445.912	25.121	1573.6	31.6444	1418.84	25.1423	2023.2	25.4363	4158.8
								22.7417	1245.77	28.5992	443.773	25.071	1395.63	31.5944	1406.81	25.0923	1756.25	25.3863	3629.59
								22.6917	1372.22	28.5492	434.149	25.021	1475.25	31.5444	1442.89	25.0423	1606.38	25.3363	3259.6
								22.6417	1405	28.4992	408.485	24.971	1400.32	31.4944	1419.84	24.9923	1639.17	25.2863	3011.39
								22.5917	1339.43	28.4492	445.912	24.921	1559.55	31.4444	1461.92	24.9423	1803.08	25.2363	2711.65
								22.5417	1358.17	28.3992	434.684	24.871	1465.88	31.3944	1421.84	24.8923	1498.67	25.1863	2533.68
								22.4917	1325.38	28.3492	436.288	24.821	1386.27	31.3444	1458.92	24.8423	1503.35	25.1363	2379.13
								22.4417	1283.23	28.2992	432.01	24.771	1273.87	31.2944	1424.85	24.7923	1559.55	25.0863	2219.9
								22.3917	1264.5	28.2492	462.486	24.721	1166.15	31.2444	1439.88	24.7423	1348.8	25.0363	2322.93
								22.3417	1156.78	28.1992	436.288	24.671	1198.93	31.1944	1472.95	24.6923	1550.18	24.9863	2065.35
								22.2917	1250.45	28.1492	446.446	24.621	1292.6	31.1444	1420.84	24.6423	1470.57	24.9363	2051.3
								22.2417	1367.53	28.0992	449.654	24.571	1198.93	31.0944	1434.87	24.5923	1536.13	24.8863	1924.85
								22.1917	1245.77	28.0492	439.496	24.521	1292.6	31.0444	1433.87	24.5423	1372.22	24.8363	2098.13
								22.1417	1297.28	27.9992	452.862	24.471	1287.92	30.9944	1402.81	24.4923	1381.58	24.7863	2023.2
								22.0917	1259.82	27.9492	448.05	24.421	1390.95	30.9444	1381.76	24.4423	1405	24.7363	2065.35
								22.0417	1241.08	27.8992	456.605	24.371	1358.17	30.8944	1431.86	24.3923	1447.15	24.6863	1849.92
								21.9917	1269.18	27.8492	459.278	24.321	1287.92	30.8444	1436.87	24.3423	1442.47	24.6363	1962.32
								21.9417	1217.67	27.7992	450.189	24.271	1330.07	30.7944	1422.85	24.2923	1287.92	24.5863	1924.85
								21.8917	1203.62	27.7492	456.07	24.221	1259.82	30.7444	1425.85	24.2423	1447.15	24.5363	1957.63
								21.8417	1264.5	27.6992	446.981	24.171	1325.38	30.6944	1450.9	24.1923	1489.3	24.4863	1887.38
								21.7917	1269.18	27.6492	426.129	24.121	1170.83	30.6444	1400.8	24.1423	1578.28	24.4363	1732.83
								21.7417	1147.42	27.5992	440.03	24.071	1259.82	30.5944	1495.99	24.0923	1353.48	24.3863	1859.28
								21.6917	1077.17	27.5492	474.249	24.021	1339.43	30.5444	1396.79	24.0423	1437.78	24.3363	1892.07
								21.6417	1039.7	27.4992	451.258	23.971	1325.38	30.4944	1464.93	23.9923	1508.03	24.2863	1882.7
								21.5917	1044.38	27.4492	457.674	23.921	1334.75	30.4444	1495.99	23.9423	1508.03	24.2363	1892.07
								21.5417	1053.75	27.3992	444.308	23.871	1250.45	30.3944	1416.83	23.8923	1348.8	24.1863	1910.8
								21.4917	992.867	27.3492	449.12	23.821	1367.53	30.3444	1471.94	23.8423	1522.08	24.1363	1849.92
								21.4417	1081.85	27.2992	465.694	23.771	1245.77	30.2944	1439.88	23.7923	1447.15	24.0863	1929.53
								21.3917	1053.75	27.2492	452.328	23.721	1386.27	30.2444	1435.87	23.7423	1512.72	24.0363	1971.68
								21.3417	1044.38	27.1992	439.496	23.671	1381.58	30.1944	1458.92	23.6923	1423.73	23.9863	1962.32
								21.2917	992.867	27.1492	422.386	23.621	1419.05	30.1444	1449.9	23.6423	1550.18	23.9363	1976.37
								21.2417	903.884	27.0992	458.744	23.571	1348.8	30.0944	1470.94	23.5923	1489.3	23.8863	1863.97
								21.1917	992.867	27.0492	485.477	23.521	1442.47	30.0444	1486.97	23.5423	1447.15	23.8363	2032.57
								21.1417	997.551	26.9992	459.278	23.471	1433.1	29.9944	1448.9	23.4923	1578.28	23.7863	1957.63
								21.0917	903.884	26.9492	445.377	23.421	1419.05	29.9444	1473.95	23.4423	1493.98	23.7363	2018.52
								21.0417	791.484	26.8992	443.773	23.371	1526.77	29.8944	1461.92	23.3923	1559.55	23.6863	2004.47
								20.9917	871.101	26.8492	446.446	23.321	1316.02	29.8444	1519.04	23.3423	1550.18	23.6363	2009.15
								20.9417	871.101	26.7992	484.942	23.271	1362.85	29.7944	1522.04	23.2923	1578.28	23.5863	1929.53
								20.8917	777.434	26.7492	464.625	23.221	1456.52	29.7444	1492.99	23.2423	1653.22	23.5363	1924.85
								20.8417	852.367	26.6992	451.258	23.171	1451.83	29.6944	1455.91	23.1923	1592.33	23.4863	2079.4
								20.7917	819.584	26.6492	480.13	23.121	1367.53	29.6444	1452.91	23.1423	1536.13	23.4363	1976.37
								20.7417	725.917	26.5992	477.457	23.071	1367.53	29.5944	1457.92	23.0923	1742.2	23.3863	2084.08
								20.6917	707.184	26.5492	455.536	23.021	1405	29.5444	1468.94	23.0423	1746.88	23.3363	2130.92
								20.6417	679.084	26.4992	449.654	22.971	1320.7	29.4944	1468.94	22.9923	1690.68	23.2863	2262.05
								20.5917	697.817	26.4492	449.654	22.921	1344.12	29.4444	1486.97	22.9423	1709.42	23.2363	2037.25
								20.5417	735.284	26.3992	446.981	22.871	1423.73	29.3944	1514.03	22.8923	1714.1	23.1863	1981.05
								20.4917	613.517	26.3492	446.446	22.821	1316.02	29.3444	1472.95	22.8423	1676.63	23.1363	2205.85
								20.4417	604.15	26.2992	445.377	22.771	1283.23	29.2944	1529.06	22.7923	1728.15	23.0863	2159.02
								20.3917	618.2	26.2492	472.645	22.721	1269.18	29.2444	1525.05	22.7423	1690.68	23.0363	2032.57
								20.3417	618.2	26.1992	466.764	22.671	1264.5	29.1944	1509.02	22.6923	1667.27	22.9863	1943.58
								20.2917	562	26.1492	472.645	22.621	1297.28	29.1444	1542.08	22.6423	1657.9	22.9363	2135.6
								20.2417	585.417	26.0992	479.061	22.571	1325.38	29.0944	1539.08	22.5923	1671.95	22.8863	2294.83
								20.1917	590.1	26.0492	441.634	22.521	1367.53	29.0444	1478.96	22.5423	1686	22.8363	2187.12
								20.1417	571.367	25.9992	450.189	22.471	1297.28	28.9944	1463.93	22.4923	1517.4	22.7863	2116.87
								20.0917	491.75	25.9492	456.605	22.421	1344.12	28.9444	1495.99	22.4423	1615.75	22.7363	2182.43
								20.0417	463.65	25.8992	498.844	22.371	1311.33	28.8944	1545.09	22.3923	1662.58	22.6863	2196.48
								19.9917	477.7	25.8492	497.24	22.321	1339.43	28.8444	1659.32	22.3423	1723.47	22.6363	2102.82
								19.9417	482.384	25.7992	484.408	22.271	1278.55	28.7944	1626.25	22.2923	1559.55	22.5863	2018.52
								19.8917	477.7	25.7492	464.09	22.221	1227.03	28.7444	1562.12	22.2423	1606.38	22.5363	2107.5
								19.8417	505.8	25.6992	482.804	22.171	1222.35	28.6944	1563.13	22.1923	1554.87	22.4863	1938.9
								19.7917	501.117	25.6492	464.625	22.121	1189.57	28.6444	1595.19	22.1423	1582.97	22.4363	2009.15
								19.7417	519.85	25.5992	475.853	22.071	1184.88	28.5944	1699.4	22.0923	1540.82	22.3863	2079.4
								19.6917	496.434	25.5492	466.229	22.021	1231.72	28.5444	1704.41	22.0423	1531.45	22.3363	2084.08
								19.6417	454.284	25.4992	496.17	21.971	1067.8	28.4944	1661.32	21.9923	1395.63	22.2863	2121.55
								19.5917	557.317	25.4492	479.061	21.921	1063.12	28.4444	1660.32	21.9423	1522.08	22.2363	1892.07
								19.5417	435.55	25.3992	475.853	21.871	1053.75	28.3944	1716.43	21.8923	1512.72	22.1863	1976.37
								19.4917	426.184	25.3492	467.833	21.821	1156.78	28.3444	1739.48	21.8423	1451.83	22.1363	1976.37
								19.4417	477.7	25.2992	462.486	21.771	1114.63	28.2944	1743.49	21.7923	1381.58	22.0863	2210.53
								19.3917	416.817	25.2492	487.616	21.721	1180.2	28.2444	1766.53	21.7423	1400.32	22.0363	2032.57
								19.3417	388.717	25.1992	500.448	21.671	983.501	28.1944	1752.51	21.6923	1278.55	21.9863	2088.77
								19.2917	416.817	25.1492	507.933	21.621	1114.63	28.1444	1729.46	21.6423	1414.37	21.9363	1985.73
								19.2417	435.55	25.0992	494.566	21.571	1124	28.0944	1813.63	21.5923	1330.07	21.8863	2130.92
								19.1917	388.717	25.0492	469.972	21.521	1072.48	28.0444	1870.74	21.5423	1241.08	21.8363	2093.45
								19.1417	463.65	24.9992	460.348	21.471	1063.12	27.9944	1892.79	21.4923	1273.87	21.7863	1915.48
								19.0917	430.867	24.9492	489.754	21.421	1091.22	27.9444	1856.71	21.4423	1227.03	21.7363	2041.93
								19.0417	435.55	24.8992	496.17	21.371	1030.33	27.8944	1880.76	21.3923	1316.02	21.6863	1817.13
								18.9917	369.984	24.8492	507.933	21.321	885.151	27.8444	1876.75	21.3423	1198.93	21.6363	1943.58
								18.9417	369.984	24.7992	481.2	21.271	908.567	27.7944	1882.77	21.2923	1212.98	21.5863	1807.77
								18.8917	407.45	24.7492	498.844	21.221	903.884	27.7444	1819.64	21.2423	1100.58	21.5363	1545.5
								18.8417	398.084	24.6992	481.734	21.171	838.317	27.6944	1797.6	21.1923	1091.22	21.4863	1671.95
								18.7917	379.35	24.6492	493.497	21.121	885.151	27.6444	1763.53	21.1423	1077.17	21.4363	1714.1
								18.7417	402.767	24.5992	471.576	21.071	824.267	27.5944	1779.56	21.0923	1114.63	21.3863	1728.15
								18.6917	416.817	24.5492	506.329	21.021	749.334	27.5444	1770.54	21.0423	1035.02	21.3363	1550.18
								18.6417	388.717	24.4992	539.478	20.971	721.234	27.4944	1700.4	20.9923	1049.07	21.2863	1601.7
								18.5917	393.4	24.4492	492.428	20.921	763.384	27.4444	1703.41	20.9423	1072.48	21.2363	1662.58
								18.5417	374.667	24.3992	510.606	20.871	758.7	27.3944	1695.39	20.8923	950.717	21.1863	1728.15
								18.4917	337.2	24.3492	490.289	20.821	716.55	27.3444	1726.45	20.8423	955.401	21.1363	1695.37
								18.4417	327.834	24.2992	512.21	20.771	754.017	27.2944	1714.43	20.7923	992.867	21.0863	1582.97
								18.3917	271.634	24.2492	529.32	20.721	744.65	27.2444	1616.23	20.7423	857.051	21.0363	1465.88
								18.3417	271.634	24.1992	529.854	20.671	688.45	27.1944	1656.31	20.6923	833.634	20.9863	1503.35
								18.2917	318.467	24.1492	524.508	20.621	711.867	27.1444	1603.21	20.6423	777.434	20.9363	1498.67
								18.2417	332.517	24.0992	492.962	20.571	608.834	27.0944	1662.32	20.5923	838.317	20.8863	1550.18
								18.1917	355.934	24.0492	507.933	20.521	641.617	27.0444	1650.3	20.5423	819.584	20.8363	1461.2
								18.1417	346.567	23.9992	524.508	20.471	538.584	26.9944	1595.19	20.4923	772.75	20.7863	1376.9
								18.0917	323.15	23.9492	523.973	20.421	571.367	26.9444	1646.29	20.4423	674.4	20.7363	1376.9
								18.0417	355.934	23.8992	506.864	20.371	599.467	26.8944	1571.14	20.3923	641.617	20.6863	1423.73
								17.9917	341.884	23.8492	518.626	20.321	613.517	26.8444	1692.38	20.3423	683.767	20.6363	1479.93
										23.7992	519.696	20.271	641.617	26.7944	1666.33	20.2923	749.334	20.5863	1395.63
										23.7492	530.389	20.221	529.217	26.7444	1659.32	20.2423	721.234	20.5363	1489.3
										23.6992	542.152	20.171	557.317	26.6944	1684.37	20.1923	735.284	20.4863	1381.58
										23.6492	553.38	20.121	576.05	26.6444	1702.4	20.1423	772.75	20.4363	1367.53
										23.5992	519.696			26.5944	1695.39
										23.5492	526.112			26.5444	1704.41
										23.4992	531.458			26.4944	1802.61
										23.4492	576.37			26.4444	1807.62
										23.3992	567.816			26.3944	1821.64
										23.3492	553.38			26.3444	1769.54
										23.2992	553.914			26.2944	1775.55
										23.2492	572.093			26.2444	1917.84
										23.1992	574.766			26.1944	1910.82
										23.1492	588.133			26.1444	1857.72
										23.0992	594.549			26.0944	1967.94
										23.0492	562.469			26.0444	1883.77
										22.9992	546.964			25.9944	1938.88
										22.9492	561.934			25.9444	1959.92
										22.8992	572.628			25.8944	1954.91
										22.8492	566.212			25.8444	1972.95
										22.7992	574.232			25.7944	1894.79
										22.7492	588.133			25.7444	1886.77
										22.6992	552.31			25.6944	1857.72
										22.6492	558.192			25.6444	1822.65
										22.5992	568.885			25.5944	1763.53
										22.5492	584.39			25.5444	1788.58
										22.4992	605.777			25.4944	1744.49
										22.4492	610.054			25.4444	1719.44
										22.3992	585.46			25.3944	1707.41
										22.3492	596.153			25.3444	1741.48
										22.2992	564.608			25.2944	1691.38
										22.2492	579.578			25.2444	1592.18
										22.1992	591.341			25.1944	1596.19
										22.1492	572.093			25.1444	1595.19
										22.0992	566.212			25.0944	1614.23
										22.0492	584.39			25.0444	1610.22
										21.9992	566.212			24.9944	1601.2
										21.9492	533.597			24.9444	1567.13
										21.8992	548.568			24.8944	1609.22
										21.8492	549.637			24.8444	1564.13
										21.7992	541.617			24.7944	1547.09
										21.7492	522.904			24.7444	1608.22
										21.6992	524.508			24.6944	1575.15
										21.6492	530.389			24.6444	1578.16
										21.5992	529.32			24.5944	1520.04
										21.5492	510.072			24.5444	1575.15
										21.4992	507.398			24.4944	1623.25
										21.4492	529.32			24.4444	1565.13
										21.3992	494.566			24.3944	1552.1
										21.3492	503.656			24.3444	1553.11
										21.2992	501.517			24.2944	1593.19
										21.2492	486.012			24.2444	1636.27
										21.1992	473.18			24.1944	1558.12
										21.1492	455.001			24.1444	1607.21
										21.0992	482.269			24.0944	1608.22
										21.0492	487.616			24.0444	1608.22
										20.9992	486.012			23.9944	1599.2
										20.9492	468.902			23.9444	1628.26
										20.8992	471.041			23.8944	1612.22
										20.8492	484.408			23.8444	1612.22
										20.7992	481.734			23.7944	1685.37
										20.7492	465.694			23.7444	1660.32
										20.6992	444.842			23.6944	1644.29
										20.6492	454.466			23.6444	1695.39
										20.5992	455.001			23.5944	1698.4
										20.5492	441.1			23.5444	1746.49
										20.4992	446.446			23.4944	1700.4
										20.4492	451.793			23.4444	1758.52
										20.3992	456.07			23.3944	1739.48
										20.3492	452.328			23.3444	1715.43
										20.2992	449.12			23.2944	1733.47
										20.2492	423.99			23.2444	1708.42
										20.1992	445.377			23.1944	1685.37
										20.1492	438.961			23.1444	1791.58
										20.0992	442.704			23.0944	1797.6
										20.0492	433.614			23.0444	1672.34
										19.9992	457.674			22.9944	1719.44
										19.9492	432.545			22.9444	1791.58
										19.8992	425.06			22.8944	1703.41
										19.8492	425.594			22.8444	1759.52
										19.7992	428.268			22.7944	1751.5
										19.7492	453.932			22.7444	1801.6
										19.6992	438.426			22.6944	1782.57
										19.6492	430.406			22.6444	1735.47
										19.5992	435.218			22.5944	1730.46
										19.5492	419.713			22.5444	1793.59
										19.4992	428.268			22.4944	1661.32
										19.4492	429.872			22.4444	1763.53
										19.3992	429.872			22.3944	1735.47
										19.3492	426.129			22.3444	1711.42
										19.2992	423.456			22.2944	1720.44
										19.2492	427.198			22.2444	1694.39
										19.1992	436.288			22.1944	1719.44
										19.1492	421.317			22.1444	1645.29
										19.0992	440.565			22.0944	1673.35
										19.0492	429.872			22.0444	1685.37
										18.9992	422.386			21.9944	1613.23
										18.9492	445.377			21.9444	1612.22
										18.8992	426.129			21.8944	1593.19
										18.8492	407.95			21.8444	1590.18
										18.7992	425.594			21.7944	1602.2
										18.7492	410.624			21.7444	1585.17
										18.6992	402.604			21.6944	1589.18
										18.6492	423.456			21.6444	1544.09
										18.5992	401			21.5944	1551.1
										18.5492	404.208			21.5444	1494.99
										18.4992	397.792			21.4944	1506.01
										18.4492	399.396			21.4444	1472.95
										18.3992	395.118			21.3944	1446.89
										18.3492	398.326			21.3444	1441.88
										18.2992	409.554			21.2944	1505.01
										18.2492	406.346			21.2444	1435.87
										18.1992	427.733			21.1944	1445.89
										18.1492	414.901			21.1444	1427.86
										18.0992	424.525			21.0944	1435.87
										18.0492	412.762			21.0444	1392.79
										17.9992	428.268			20.9944	1343.69
										17.9492	410.624			20.9444	1426.85
										17.8992	400.465			20.8944	1381.76
										17.8492	412.228			20.8444	1335.67
										17.7992	427.198			20.7944	1412.83
										17.7492	402.069			20.7444	1384.77
										17.6992	398.326			20.6944	1396.79
										17.6492	413.297			20.6444	1326.65
														20.5944	1332.67
														20.5444	1330.66
														20.4944	1368.74
														20.4444	1361.72
														20.3944	1359.72
														20.3444	1357.72
														20.2944	1328.66
														20.2444	1328.66
														20.1944	1315.63
														20.1444	1253.51
														20.0944	1278.56
														20.0444	1280.56
														19.9944	1298.6
														19.9444	1319.64
														19.8944	1411.82
														19.8444	1318.64
														19.7944	1311.62
														19.7444	1299.6
														19.6944	1370.74
														19.6444	1407.82
														19.5944	1334.67
														19.5444	1336.67
														19.4944	1342.69
														19.4444	1332.67
														19.3944	1298.6
														19.3444	1284.57
														19.2944	1239.48
														19.2444	1282.57
														19.1944	1282.57
														19.1444	1254.51
														19.0944	1254.51
														19.0444	1282.57
														18.9944	1312.63
														18.9444	1311.62
														18.8944	1300.6
														18.8444	1259.52
														18.7944	1278.56
														18.7444	1263.53
														18.6944	1273.55
														18.6444	1262.53
														18.5944	1269.54
														18.5444	1188.38
														18.4944	1187.37
														18.4444	1238.48
														18.3944	1285.57
														18.3444	1215.43
														18.2944	1190.38
														18.2444	1233.47
														18.1944	1200.4
														18.1444	1210.42
														18.0944	1272.55
														18.0444	1218.44
														17.9944	1246.49
														17.9444	1229.46
														17.8944	1234.47
														17.8444	1194.39
														17.7944	1203.41
														17.7444	1236.47
														17.6944	1249.5
														17.6444	1251.5
														17.5944	1216.43
														17.5444	1228.46
														17.4944	1238.48
														17.4444	1225.45
														17.3944	1228.46
														17.3444	1218.44
														17.2944	1207.41
														17.2444	1239.48
														17.1944	1253.51
														17.1444	1213.43
														17.0944	1221.44
														17.0444	1239.48
														16.9944	1217.43
														16.9444	1215.43
														16.8944	1263.53
														16.8444	1217.43
														16.7944	1221.44
														16.7444	1227.45
														16.6944	1198.4
														16.6444	1242.48
														16.5944	1252.51
														16.5444	1265.53
														16.4944	1276.55
														16.4444	1246.49
														16.3944	1256.51
														16.3444	1237.47
														16.2944	1230.46
														16.2444	1302.61
														16.1944	1264.53
														16.1444	1274.55
														16.0944	1320.64
														16.0444	1330.66
														15.9944	1305.61
														15.9444	1300.6
														15.8944	1310.62
														15.8444	1278.56

## Sheet: Figure2
figure2ab																	figure2c				O3			O2			HAc			EtOH					Figure 2c								figure2d
cycles	O3-SiO2	error bar	O3-Cu	error bar	O2-SiO2	error bar	O2-Cu	error bar	HAc-SiO2	error bar	HAc-Cu	error bar	SiO2	error bar	Cu		Binding energy (eV)	EtOH-treated Cu	Binding energy (eV)	Cu		SiO2	Cu		SiO2	Cu		SiO2	Cu		SiO2	Cu			Binding energy (eV)	Cu-50 cycles TaOx ALD	Binding energy (eV)	Cu-100 cycles TaOx ALD	Binding energy (eV)	Cu-200 cycles TaOx ALD	Binding energy (eV)	O2-treated Cu	cycles	Cu2+			Cu2+		Cu2+
0	0	0	0	0	0	0	0	0	0	0	0	0	0	0	0	0	958.41	6024.57	970.595	26411.2	10cycles	1.94	1.33	10cycles	2.16	0.19	10cycles	1.85	0.22	10cycles	2	0.07			967.4	20070.1	--	--	--	--	968.343	24547.5	0	48	52	0	0	0	55
10	2.02	0.11314	1.2	0.18385	2.17	0.01414	0.15	0.05657	1.875	0.03536	0.17	0.07071	2.1	0.14142	0.035	0.0495	958.361	5857.75	970.545	26502.1		2.1	1.07		2.18	0.11		1.9	0.12		2.2	0			967.35	20185.2	--	--	--	--	968.293	24925.6	50	25	75	--	--
20	3.4	0.01414	2.58	0.16971	4.225	0.06364	0.565	0.12021	3.795	0.02121	0.365	0.00707	3.69	0.04243	0.085	0.00707	958.311	6074.62	970.495	26713.4															967.3	20313.6	973.541	17049	973.436	25000.2	968.244	24744.9	100	30	70
30	4.545	0.20506	3.775	0.16263	6.28	0	1.875	0.12021	5.595	0.17678	0.6	0.09899	5.005	0.06364	0.12	0.05657	958.26	5826.77	970.445	26937.7															967.25	20048.4	973.491	17123.1	973.386	25214	968.193	24753.2	200	33	67
40	6.705	0.3182	5.67	0.24042	8.085	0.00707	2.875	0.06364	7.3	0.32527	0.87	0.31113	6.535	0.34648	0.285	0.40305	958.211	5783.87	970.395	26687.4		2.02	1.2		2.17	0.15		1.875	0.17		2.1	0.035			967.2	20155.1	973.441	16974.8	973.336	24925.9	968.143	24464.1
50	7.97	0.29698	6.73	0.01414	9.445	0.02121	4.26	0.02828	8.86	0.15556	1.165	0.68589	7.365	0.36062	0.34	0.33941	958.16	5995.97	970.345	26351.9		0.113137	0.183848		0.0141421	0.0565685		0.0353553	0.0707107		0.141421	0.0494975			967.15	20175.2	973.391	17145.3	973.286	24693.8	968.093	24494.7
60	--	--	--		--	--	7.97	0.04243	--	--	--		--	--	0.605	0.81317	958.111	6086.53	970.295	26468.7	20 cycles	3.41	2.46	20 cycles	4.27	0.48	20 cycles	3.78	0.36	20 cycles	3.72	0.08			967.1	19758.1	973.341	17175	973.236	24454.2	968.043	24822.8
75	10.365	1.16673	--		11.42	0.12728	8.995	0.38891	11.08	0.19799	--		1.905	1.33643	1.235	0.77075	958.061	5822	970.245	26218.5		3.39	2.7		4.18	0.65		3.81	0.37		3.66	0.09			967.05	20025	973.291	16789.5	973.186	24684.7	967.994	24686.5
80	--	--	--		--	--	9.495	0.38891	--	--	--		--	--	2.19	2.05061	958.01	5979.29	970.195	26329.7															967	19858.2	973.241	16682	973.136	24800	967.943	24553.1
90	--	--	--		--	--	10.135	0.10607	--	--	--		--	--	3.085	1.88798	957.961	5876.82	970.145	26622.5															966.95	20116.8	973.191	17112	973.086	24474	967.893	24856.1
100	14.945	0.23335	--		14.925	0.36062	11.22	0.12728	16.19	1.59806	--		4.185	2.15668	4.22	1.54149	957.91	5972.14	970.095	26615.1		3.4	2.58		4.225	0.565		3.795	0.365		3.69	0.085			966.9	19903.2	973.141	16830.2	973.036	24475.5	967.843	24839.4
																	957.861	5962.61	970.045	26602.2		0.0141421	0.169706		0.0636396	0.120208		0.0212132	0.00707107		0.0424264	0.00707107			966.85	19976.7	973.091	16897	972.986	24328.4	967.793	24825.5
																	957.811	6031.72	969.995	26535.4	30 cycles	5.69	3.66	30 cycles	6.28	1.96	30 cycles	5.72	0.67	30 cycles	4.96	0.08			966.8	19904.9	973.041	16897	972.936	24426.9	967.744	24867.2
																	957.76	5888.73	969.945	26507.6		5.4	3.89		6.28	1.79		5.47	0.53		5.05	0.16			966.75	19844.9	972.991	16989.6	972.886	24489.1	967.693	24833.9
																	957.711	5974.52	969.895	26706															966.7	20006.7	972.941	17067.5	972.836	24407.2	967.643	24692.1
																	957.66	6022.19	969.845	26383.5															966.65	19898.2	972.891	16689.4	972.786	24332.9	967.593	24619.8
																	957.611	6060.32	969.795	26301.9		5.545	3.775		6.28	1.875		5.595	0.6		5.005	0.12			966.6	20128.5	972.841	16682	972.736	24317.7	967.543	24567
																	957.561	6091.3	969.745	26170.3		0.205061	0.162635		0	0.120208		0.176777	0.0989949		0.0636396	0.0565685			966.55	19928.3	972.791	16930.3	972.686	24298	967.494	24297.3
																	957.51	6077	969.695	26372.3	40 cycles	7.48	5.84	40 cycles	8.09	2.92	40 cycles	7.07	0.65	40 cycles	6.29	0.57			966.5	19789.8	972.741	16763.5	972.636	24366.3	967.443	24516.9
																	957.461	6081.77	969.645	26351.9		7.93	5.5		8.08	2.83		7.53	1.09		6.78	0			966.45	19766.5	972.691	17019.3	972.586	24000.8	967.393	24597.5
																	957.41	5929.24	969.595	26122.1															966.4	19721.4	972.641	16900.7	972.536	24257.1	967.343	24466.9
																	957.361	5783.87	969.545	25929.3															966.35	19744.8	972.591	17041.5	972.486	24669.6	967.293	24441.8
																	957.311	5910.18	969.495	26233.3		7.705	5.67		8.085	2.875		7.3	0.87		6.535	0.285			966.3	19936.6	972.541	16696.8	972.436	24431.5	967.244	24836.7
																	957.26	5838.69	969.445	26264.8		0.318198	0.240416		0.00707107	0.0636396		0.325269	0.311127		0.346482	0.403051			966.25	19658	972.491	16452.1	972.386	24273.8	967.193	24858.9
																	957.211	6136.58	969.395	26064.6	50cycles	8.76	6.72	50cycles	9.46	4.28	50cycles	8.75	0.68	50cycles	7.62	0.58			966.2	19507.9	972.441	16685.7	972.336	24179.7	967.143	24681
																	957.16	6189.01	969.345	26337.1		9.18	6.74		9.43	4.24		8.97	1.65		7.11	0.1			966.15	19753.1	972.391	16593	972.286	24210.1	967.093	24831.1
																	957.111	5957.84	969.295	26290.8															966.1	19996.7	972.341	16952.6	972.236	23884	967.043	24895
																	957.061	6262.88	969.245	26114.7															966.05	20141.8	972.291	16507.7	972.186	24135.8	966.994	24339
																	957.01	6341.53	969.195	26309.3		8.97	6.73		9.445	4.26		8.86	1.165		7.365	0.34			966	19828.2	972.241	16463.2	972.136	23972	966.943	24252.8
																	956.961	6079.38	969.145	25840.3		0.296985	0.0141421		0.0212132	0.0282843		0.155563	0.685894		0.360624	0.339411			965.95	19838.2	972.191	16355.7	972.086	23946.2	966.893	24450.2
																	956.91	6203.31	969.095	26077.6	75cycles	11.19	10.94				75cycles	11.51	2.85	60cycles	8	0.03			965.9	19803.2	972.141	16759.8	972.036	23903.7	966.843	24233.3
																	956.861	6127.05	969.045	26140.6		9.54	11.22					11.33	0.96		7.94	1.18			965.85	19836.5	972.091	16618.9	971.986	24061.5	966.793	24216.6
																	956.811	6081.77	968.995	25894.1															965.8	19776.5	972.041	16481.8	971.936	24166.1	966.744	24711.5
																	956.76	6050.78	968.945	26075.8															965.75	19834.8	971.991	16622.6	971.886	24029.6	966.693	24402.9
																	956.711	6079.38	968.895	26038.7		10.365	11.08					11.42	1.905		7.97	0.605			965.7	19951.6	971.941	16633.8	971.836	24040.2	966.643	24522.5
																	956.66	6172.32	968.845	26120.2		1.16673	0.19799					0.127279	1.33643		0.0424264	0.813173			965.65	19879.9	971.891	16615.2	971.786	24088.7	966.593	24914.5
																	956.611	6031.72	968.795	26250	100 cycles	15.11	17.32				100 cycles	14.67	5.71	70 cycles	8.72	0.69			965.6	19776.5	971.841	16244.5	971.736	24111.5	966.543	24397.4
																	956.561	6081.77	968.745	26146.2		14.78	15.06					15.18	2.66		9.27	1.78			965.55	19921.6	971.791	16522.6	971.686	24106.9	966.494	24436.3
																	956.51	6141.34	968.695	25983.1															965.5	19961.6	971.741	16826.5	971.636	24047.8	966.443	24202.7
																	956.461	5998.36	968.645	26001.6															965.45	19945	971.691	16403.9	971.586	24011.4	966.393	24820
																	956.41	6077	968.595	25818.1		14.945	16.19					14.925	4.185		8.995	1.235			965.4	19546.2	971.641	16263.1	971.536	23756.6	966.343	24558.6
																	956.361	6141.34	968.545	26003.5		0.233345	1.59806					0.360624	2.15668		0.388909	0.770746			965.35	19567.9	971.591	16285.3	971.486	23730.8	966.293	24669.8
																	956.311	6062.7	968.495	25960.8										80 cycles	9.77	0.74			965.3	19728.1	971.541	16900.7	971.436	23518.5	966.244	24383.5
																	956.26	6029.34	968.445	25716.2											9.22	3.64			965.25	19651.3	971.491	16622.6	971.386	23504.9	966.193	24202.7
																	956.211	6072.23	968.395	26118.4															965.2	19738.1	971.441	16470.7	971.336	23673.2	966.143	24297.3
																	956.16	6205.69	968.345	25838.5															965.15	19659.7	971.391	16211.2	971.286	23476.1	966.093	24589.2
																	956.111	6227.14	968.295	25910.8											9.495	2.19			965.1	19656.3	971.341	16315	971.236	23638.3	966.043	24675.4
																	956.061	6200.92	968.245	25536.4											0.388909	2.05061			965.05	19894.9	971.291	16555.9	971.186	24082.7	965.994	24664.3
																	956.01	5950.69	968.195	25590.1										90cycles	10.06	4.42			965	19848.2	971.241	16804.3	971.136	23917.4	965.943	24316.7
																	955.961	6034.1	968.145	25999.8											10.21	1.75			964.95	19849.9	971.191	16489.2	971.086	23608	965.893	24580.9
																	955.91	6026.95	968.095	25529															964.9	19841.5	971.141	16240.8	971.036	23445.7	965.843	24336.2
																	955.861	6186.62	968.045	25719.9															964.85	19659.7	971.091	16366.9	970.986	23647.4	965.793	24614.2
																	955.811	6243.82	967.995	25855.2											10.135	3.085			964.8	19968.3	971.041	16374.3	970.936	23600.4	965.744	24408.5
																	955.76	6239.05	967.945	25716.2											0.106066	1.88798			964.75	19873.2	970.991	16389.1	970.886	23374.5	965.693	24630.9
																	955.711	6332	967.895	25792.2										100cycles	11.13	3.13			964.7	19701.4	970.941	16515.1	970.836	23536.7	965.643	24672.6
																	955.66	6243.82	967.845	25727.3											11.31	5.31			964.65	19619.7	970.891	16259.3	970.786	23702	965.593	24742.1
																	955.611	6248.58	967.795	25556.8															964.6	19676.4	970.841	16326.1	970.736	23523.1	965.543	24881.1
																	955.561	6312.93	967.745	25488.2															964.55	19618	970.791	16403.9	970.686	23668.7	965.494	24478
																	955.51	6341.53	967.695	25684.7											11.22	4.22			964.5	19888.2	970.741	16570.7	970.636	23510.9	965.443	24669.8
																	955.461	6186.62	967.645	25695.8											0.127279	1.54149			964.45	19814.8	970.691	16192.6	970.586	23354.7	965.393	25314.9
																	955.41	6362.98	967.595	25714.3															964.4	19803.2	970.641	16466.9	970.536	23649	965.343	24911.7
																	955.361	6513.11	967.545	25636.5															964.35	19578	970.591	16074	970.486	23729.3	965.293	24650.4
																	955.311	6284.33	967.495	25395.5															964.3	19928.3	970.541	16348.3	970.436	23473	965.244	25022.9
																	955.26	6346.29	967.445	25614.2															964.25	19734.8	970.491	16292.7	970.386	23300.1	965.193	24947.9
																	955.211	6267.65	967.395	25558.6															964.2	19527.9	970.441	16674.5	970.336	23470	965.143	24753.2
																	955.16	6503.58	967.345	25499.3															964.15	19783.1	970.391	16263.1	970.286	23366.9	965.093	25059.1
																	955.111	6513.11	967.295	25636.5															964.1	19696.4	970.341	16329.8	970.236	23365.4	965.043	25175.9
																	955.061	6417.79	967.245	26068.3															964.05	19799.8	970.291	16429.9	970.186	23638.3	964.994	25287.1
																	955.01	6336.76	967.195	25964.5															964	19656.3	970.241	16581.9	970.136	23564	964.943	25136.9
																	954.961	6539.33	967.145	25586.4															963.95	19639.7	970.191	16381.7	970.086	23244	964.893	25209.2
																	954.91	6715.68	967.095	25529															963.9	19552.9	970.141	16567	970.036	23278.9	964.843	25590.1
																	954.861	6541.71	967.045	25647.6															963.85	19599.6	970.091	16515.1	969.986	23072.7	964.793	25681.9
																	954.811	6598.91	966.995	25547.5															963.8	19879.9	970.041	16300.1	969.936	23134.8	964.744	25665.2
																	954.76	6527.41	966.945	25681															963.75	19924.9	969.991	15996.1	969.886	23056	964.693	25829.2
																	954.711	6617.97	966.895	25558.6															963.7	19723.1	969.941	16044.3	969.836	23351.7	964.643	26115.6
																	954.66	6625.12	966.845	25725.4															963.65	19926.6	969.891	16248.2	969.786	23192.5	964.593	26179.5
																	954.611	6627.5	966.795	25744															963.6	19926.6	969.841	15907.2	969.736	23398.7	964.543	26410.3
																	954.561	6784.79	966.745	25727.3															963.55	19883.2	969.791	16185.2	969.686	23098.4	964.494	26541
																	954.51	6806.24	966.695	25658.7															963.5	19559.6	969.741	16344.6	969.636	22952.9	964.443	26716.2
																	954.461	6718.06	966.645	25440															963.45	19713.1	969.691	16489.2	969.586	23133.3	964.393	26438.1
																	954.41	6725.21	966.595	25905.2															963.4	19534.6	969.641	16066.6	969.536	23200.1	964.343	26994.2
																	954.361	6682.32	966.545	25901.5															963.35	19669.7	969.591	16200	969.486	23316.8	964.293	27213.8
																	954.311	6901.56	966.495	25338															963.3	19753.1	969.541	16466.9	969.436	23078.7	964.244	27211
																	954.26	6775.26	966.445	25580.9															963.25	19818.2	969.491	16626.4	969.386	23069.6	964.193	27692
																	954.211	6727.6	966.395	25805.1															963.2	19779.8	969.441	16118.5	969.336	23107.5	964.143	27489.1
																	954.16	7066	966.345	25551.2															963.15	19921.6	969.391	16099.9	969.286	23028.7	964.093	27900.6
																	954.111	7085.07	966.295	25864.5															963.1	19986.7	969.341	16485.5	969.236	23131.8	964.043	28192.5
																	954.061	7325.76	966.245	25536.4															963.05	19908.2	969.291	16092.5	969.186	22955.9	963.994	28679.1
																	954.01	7292.4	966.195	25464.1															963	19778.1	969.241	15951.7	969.136	22942.2	963.943	28698.5
																	953.961	7237.59	966.145	25401.1															962.95	19539.6	969.191	16229.7	969.086	23062	963.893	28754.1
																	953.91	7204.22	966.095	25404.8															962.9	19614.7	969.141	16407.6	969.036	22943.8	963.843	29332.5
																	953.861	7447.3	966.045	25377															962.85	19806.5	969.091	15755.2	968.986	22887.6	963.793	29424.2
																	953.811	7266.18	965.995	25532.7															962.8	19659.7	969.041	16137	968.936	23113.6	963.744	29935.8
																	953.76	7795.24	965.945	25666.1															962.75	19806.5	968.991	16318.7	968.886	23107.5	963.693	29591
																	953.711	7840.52	965.895	25807															962.7	19317.7	968.941	16051.8	968.836	23066.6	963.643	29969.1
																	953.66	7861.97	965.845	25858.9															962.65	19452.8	968.891	16029.5	968.786	23043.9	963.593	30439
																	953.611	7914.4	965.795	25554.9															962.6	19674.7	968.841	16074	968.736	22930.1	963.543	30464
																	953.561	8167.01	965.745	25603.1															962.55	19588	968.791	15962.8	968.686	22820.9	963.494	31003.4
																	953.51	8376.73	965.695	25556.8															962.5	19487.9	968.741	15966.5	968.636	22934.7	963.443	31159.1
																	953.461	8033.55	965.645	25614.2															962.45	19572.9	968.691	15725.5	968.586	23022.6	963.393	31470.5
																	953.41	8312.38	965.595	25825.5															962.4	19434.5	968.641	16148.1	968.536	22934.7	963.343	31576.2
																	953.361	8560.23	965.545	25482.6															962.35	19341.1	968.591	16281.6	968.486	22887.6	963.293	32574.3
																	953.311	8710.37	965.495	25751.4															962.3	19267.7	968.541	16548.5	968.436	23197	963.244	32446.4
																	953.26	8901.02	965.445	25959															962.25	19374.4	968.491	16048	968.386	22869.4	963.193	32671.6
																	953.211	8939.15	965.395	25617.9															962.2	19271	968.441	15992.4	968.336	22971.1	963.143	32763.4
																	953.16	9072.6	965.345	25816.3															962.15	19219.3	968.391	16040.6	968.286	22728.4	963.093	32518.7
																	953.111	9067.84	965.295	25651.3															962.1	19466.2	968.341	16222.3	968.236	22892.2	963.043	32746.7
																	953.061	9213.21	965.245	25314															962.05	19554.6	968.291	16125.9	968.186	23028.7	962.994	33224.9
																	953.01	9370.49	965.195	25729.1															962	19237.6	968.241	16103.7	968.136	22764.8	962.943	33213.8
																	952.961	9470.59	965.145	25960.8															961.95	19274.3	968.191	15973.9	968.086	22916.5	962.893	33400.1
																	952.91	9477.74	965.095	25962.7															961.9	19210.9	968.141	15770	968.036	22716.3	962.843	33366.7
																	952.861	9594.51	965.045	25801.4															961.85	19069.2	968.091	16048	967.986	22824	962.793	33152.6
																	952.811	9449.14	964.995	25703.2															961.8	19366.1	968.041	15996.1	967.936	22940.7	962.744	33327.8
																	952.76	9561.15	964.945	25701.3															961.75	19102.5	967.991	15859	967.886	22874	962.693	33764.3
																	952.711	9615.96	964.895	25699.5															961.7	19032.5	967.941	16222.3	967.836	22846.7	962.643	33597.5
																	952.66	9568.29	964.845	25727.3															961.65	19190.9	967.891	16378	967.786	22707.2	962.593	33550.2
																	952.611	9308.53	964.795	26062.8															961.6	19117.5	967.841	15784.8	967.736	22570.7	962.543	33325
																	952.561	9327.6	964.745	25899.7															961.55	19050.8	967.791	15595.8	967.686	22833.1	962.494	33066.4
																	952.51	9434.84	964.695	25573.4															961.5	19185.9	967.741	15907.2	967.636	22743.6	962.443	33097
																	952.461	9260.87	964.645	25807															961.45	19167.6	967.691	15796	967.586	22525.2	962.393	32824.5
																	952.41	9229.89	964.595	26014.6															961.4	18723.8	967.641	15914.6	967.536	22525.2	962.343	32535.4
																	952.361	9153.63	964.545	26192.5															961.35	19079.2	967.591	15962.8	967.486	22679.9	962.293	32129.5
																	952.311	8736.58	964.495	26275.9															961.3	19182.6	967.541	16274.2	967.436	22579.8	962.244	31448.3
																	952.26	8488.73	964.445	26303.7															961.25	19247.6	967.491	15951.7	967.386	22532.8	962.193	31217.5
																	952.211	8586.44	964.395	26246.3															961.2	18934	967.441	16007.3	967.336	22394.8	962.143	31698.5
																	952.16	8398.17	964.345	26172.1															961.15	18870.6	967.391	16033.2	967.286	22654.1	962.093	31217.5
																	952.111	8197.99	964.295	25960.8															961.1	18884	967.341	15840.4	967.236	22472.1	962.043	30819.9
																	952.061	7973.98	964.245	25901.5															961.05	19119.2	967.291	15584.7	967.186	22561.6	961.994	30227.7
																	952.01	7966.83	964.195	26294.5															961	18960.7	967.241	16129.6	967.136	22672.3	961.943	30455.7
																	951.961	7800.01	964.145	26520.6															960.95	19027.4	967.191	15777.4	967.086	22655.6	961.893	30400.1
																	951.91	7680.85	964.095	26322.3															960.9	18957.4	967.141	15580.9	967.036	22446.3	961.843	30158.2
																	951.861	7497.35	964.045	26339															960.85	18767.2	967.091	15970.2	966.986	22259.8	961.793	29574.3
																	951.811	7344.83	963.995	26324.1															960.8	18919	967.041	16033.2	966.936	22441.8	961.744	29490.9
																	951.76	7411.56	963.945	26303.7															960.75	19100.8	966.991	15784.8	966.886	22476.7	961.693	29360.2
																	951.711	7173.24	963.895	25992.3															960.7	18964	966.941	15462.3	966.836	22255.2	961.643	28990.5
																	951.66	6970.68	963.845	26559.5															960.65	18653.8	966.891	15606.9	966.786	22485.8	961.593	29201.8
																	951.611	6861.05	963.795	26435.3															960.6	18658.8	966.841	15914.6	966.736	22460	961.543	28884.8
																	951.561	7094.6	963.745	26387.2															960.55	18970.7	966.791	16055.5	966.686	22575.2	961.494	28478.9
																	951.51	7082.68	963.695	26185.1															960.5	18802.2	966.741	15736.6	966.636	22281	961.443	28484.5
																	951.461	6799.09	963.645	26494.7															960.45	19052.5	966.691	15959.1	966.586	22425.1	961.393	27892.2
																	951.41	6734.75	963.595	26617															960.4	18877.3	966.641	15866.4	966.536	22422.1	961.343	27480.8
																	951.361	6663.25	963.545	26316.7															960.35	18897.3	966.591	15584.7	966.486	22670.8	961.293	27491.9
																	951.311	6646.57	963.495	26062.8															960.3	19004.1	966.541	15614.3	966.436	22463	961.244	27508.5
																	951.26	6594.14	963.445	26029.4															960.25	18825.6	966.491	15907.2	966.386	22440.3	961.193	26969.2
																	951.211	6541.71	963.395	26090.6															960.2	18849	966.441	15929.4	966.336	22485.8	961.143	27472.4
																	951.16	6603.67	963.345	26207.4															960.15	18972.4	966.391	15925.7	966.286	22604.1	961.093	26821.8
																	951.111	6579.84	963.295	26255.5															960.1	19025.8	966.341	15610.6	966.236	22182.5	961.043	26910.8
																	951.061	6346.29	963.245	26277.8															960.05	18773.9	966.291	15818.2	966.186	22422.1	960.994	26477
																	951.01	6317.7	963.195	26298.2															960	18732.2	966.241	15543.9	966.136	22329.6	960.943	26174
																	950.961	6420.17	963.145	26702.3															959.95	18768.9	966.191	15510.5	966.086	22335.6	960.893	26021.1
																	950.91	6177.09	963.095	26366.8															959.9	18875.6	966.141	15877.5	966.036	22420.6	960.843	25604
																	950.861	6281.95	963.045	26275.9															959.85	18767.2	966.091	16062.9	965.986	22350.8	960.793	25643
																	950.811	6208.07	962.995	26413.1															959.8	18785.5	966.041	16059.2	965.936	22290.1	960.744	25273.2
																	950.76	6148.49	962.945	26229.6															959.75	18740.5	965.991	15899.8	965.886	22206.7	960.693	25515.1
																	950.711	6005.51	962.895	26285.2															959.7	18642.1	965.941	16107.4	965.836	22572.2	960.643	25223.1
																	950.66	6098.45	962.845	25975.7															959.65	18350.2	965.891	16081.4	965.786	22455.4	960.593	24742.1
																	950.611	6069.85	962.795	26420.5															959.6	18748.8	965.841	15714.4	965.736	22437.2	960.543	24792.2
																	950.561	6007.89	962.745	26111															959.55	18695.5	965.791	15506.8	965.686	22419	960.494	24967.3
																	950.51	5955.46	962.695	25905.2															959.5	18950.7	965.741	15992.4	965.636	22432.7	960.443	24491.9
																	950.461	5964.99	962.645	25831.1															959.45	18745.5	965.691	16211.2	965.586	22315.9	960.393	24436.3
																	950.41	5886.35	962.595	25729.1															959.4	18727.2	965.641	16163	965.536	22271.9	960.343	24717.1
																	950.361	5948.31	962.545	26125.8															959.35	18687.1	965.591	15951.7	965.486	22343.2	960.293	24183.3
																	950.311	6036.49	962.495	25992.3															959.3	18995.8	965.541	15929.4	965.436	22228	960.244	24188.8
																	950.26	5934.01	962.445	26135.1															959.25	18765.5	965.491	16066.6	965.386	22196.1	960.193	24236.1
																	950.211	5950.69	962.395	25820															959.2	18613.7	965.441	16062.9	965.336	22112.7	960.143	23994.2
																	950.16	5962.61	962.345	25721.7															959.15	18768.9	965.391	16170.4	965.286	22177.9	960.093	24074.8
																	950.111	5941.16	962.295	25560.5															959.1	18677.1	965.341	15992.4	965.236	22240.1	960.043	23896.9
																	950.061	5905.41	962.245	25681															959.05	18813.9	965.291	16118.5	965.186	22361.4	959.994	23863.5
																	950.01	5829.15	962.195	25705															959	18500.3	965.241	15792.3	965.136	22350.8	959.943	24211.1
																	949.961	5969.76	962.145	25456.7															958.95	18673.8	965.191	15899.8	965.086	22220.4	959.893	23657.8
																	949.91	5843.45	962.095	25295.4															958.9	18593.7	965.141	16148.1	965.036	22282.5	959.843	23410.3
																	949.861	5848.22	962.045	25073															958.85	18658.8	965.091	15985	964.986	22267.4	959.793	23568.8
																	949.811	5712.38	961.995	25217.6															958.8	18785.5	965.041	16118.5	964.936	22238.6	959.744	23513.2
																	949.76	5726.68	961.945	25243.5															958.75	18325.1	964.991	16081.4	964.886	22132.4	959.693	23577.2
																	949.711	5824.39	961.895	25195.3															958.7	18585.4	964.941	16274.2	964.836	22478.2	959.643	23521.6
																	949.66	5838.69	961.845	25402.9															958.65	18670.5	964.891	16055.5	964.786	22378.1	959.593	23390.9
																	949.611	5864.9	961.795	25117.5															958.6	18722.2	964.841	15699.6	964.736	22443.3	959.543	23693.9
																	949.561	5714.76	961.745	25404.8															958.55	18630.4	964.791	15881.2	964.686	22177.9	959.494	23744
																	949.51	5586.07	961.695	25124.9															958.5	18812.2	964.741	15814.5	964.636	22194.6	959.443	23429.8
																	949.461	5767.19	961.645	25058.2															958.45	18657.1	964.691	15936.8	964.586	22273.4	959.393	23504.9
																	949.41	5903.03	961.595	25004.4															958.4	18512	964.641	15536.5	964.536	22240.1	959.343	23696.7
																	949.361	5900.65	961.545	25291.7															958.35	18535.3	964.591	15873.8	964.486	22337.1	959.293	23977.5
																	949.311	5750.51	961.495	25306.5															958.3	18637.1	964.541	15662.5	964.436	22502.4	959.244	23415.9
																	949.26	5650.42	961.445	25226.8															958.25	18618.7	964.491	15632.8	964.386	21994.4	959.193	23621.7
																	949.211	5586.07	961.395	25073															958.2	18747.2	964.441	15669.9	964.336	22133.9	959.143	23560.5
																	949.16	5564.63	961.345	24798.7															958.15	18622.1	964.391	15695.9	964.286	22505.5	959.093	23488.2
																	949.111	5540.79	961.295	25073															958.1	18773.9	964.341	15840.4	964.236	22255.2	959.043	23110.1
																	949.061	5524.11	961.245	24763.4															958.05	18922.3	964.291	15395.6	964.186	22423.6	958.994	23491
																	949.01	5497.9	961.195	24769															958	18850.6	964.241	15992.4	964.136	22572.2	958.943	23443.7
																	948.961	5578.92	961.145	24841.3															957.95	18675.5	964.191	15951.7	964.086	22247.7	958.893	23382.5
																	948.91	5466.92	961.095	24611.5															957.9	18642.1	964.141	16263.1	964.036	22141.5	958.843	23318.6
																	948.861	5559.86	961.045	24867.2															957.85	18391.9	964.091	15844.2	963.986	22490.3	958.793	23149
																	948.811	5586.07	960.995	24674.5															957.8	18463.6	964.041	15681	963.936	22473.6	958.744	23657.8
																	948.76	5524.11	960.945	24791.2															957.75	18613.7	963.991	15629.1	963.886	22493.3	958.693	23680
																	948.711	5659.95	960.895	24798.7															957.7	18742.2	963.941	15859	963.836	22575.2	958.643	23438.2
																	948.66	5459.77	960.845	24655.9															957.65	18647.1	963.891	15758.9	963.786	22403.9	958.593	23630
																	948.611	5531.26	960.795	24693															957.6	18837.3	963.841	16118.5	963.736	22458.5	958.543	23449.3
																	948.561	5462.15	960.745	24819															957.55	18713.8	963.791	15688.5	963.686	22155.2	958.494	23666.1
																	948.51	5376.36	960.695	24885.8															957.5	18356.8	963.741	15636.6	963.636	22567.7	958.443	23263
																	948.461	5402.57	960.645	24654.1															957.45	18552	963.691	15340	963.586	22325	958.393	23846.9
																	948.41	5597.99	960.595	24663.3															957.4	19037.5	963.641	15503.1	963.536	22370.5	958.343	23224.1
																	948.361	5514.58	960.545	24820.9															957.35	19197.6	963.591	15777.4	963.486	22408.4	958.293	23541
																	948.311	5409.72	960.495	24726.4															957.3	18989.1	963.541	15566.1	963.436	22190	958.244	23724.5
																	948.26	5614.67	960.445	24648.5															957.25	18818.9	963.491	15821.9	963.386	22305.3	958.193	23560.5
																	948.211	5447.85	960.395	24846.8															957.2	18767.2	963.441	16070.3	963.336	22291.6	958.143	23705.1
																	948.16	5478.83	960.345	24757.9															957.15	18500.3	963.391	15859	963.286	22547.9	958.093	23482.6
																	948.111	5431.17	960.295	24485.4															957.1	18817.2	963.341	15692.2	963.236	22551	958.043	23727.3
																	948.061	5319.16	960.245	24594.8															957.05	19079.2	963.291	15692.2	963.186	22614.7	957.994	23908
																	948.01	5447.85	960.195	24296.3															957	18822.2	963.241	15962.8	963.136	22523.7	957.943	23649.5
																	947.961	5426.4	960.145	24450.2															956.95	18919	963.191	15896.1	963.086	22625.3	957.893	23888.6
																	947.91	5490.75	960.095	24908															956.9	19177.6	963.141	15881.2	963.036	22638.9	957.843	23899.7
																	947.861	5435.94	960.045	24529.9															956.85	18867.3	963.091	15907.2	962.986	22635.9	957.793	23705.1
																	947.811	5519.35	959.995	24565.1															956.8	19142.5	963.041	15558.7	962.936	22364.4	957.744	23741.2
																	947.76	5455	959.945	24774.6															956.75	18752.2	962.991	15425.3	962.886	22347.8	957.693	23930.3
																	947.711	5428.79	959.895	24624.4															956.7	18815.6	962.941	15677.3	962.836	22318.9	957.643	24653.2
																	947.66	5307.25	959.845	24628.1															956.65	18667.1	962.891	15922	962.786	22352.3	957.593	24225
																	947.611	5326.31	959.795	24298.2															956.6	18722.2	962.841	15884.9	962.736	22302.3	957.543	24108.2
																	947.561	5526.49	959.745	24459.5															956.55	18970.7	962.791	15929.4	962.686	22164.3	957.494	24136
																	947.51	5495.51	959.695	24596.6															956.5	19087.5	962.741	15796	962.636	22187	957.443	24183.3
																	947.461	5276.27	959.645	24522.5															956.45	18773.9	962.691	15499.4	962.586	21980.8	957.393	24466.9
																	947.41	5395.42	959.595	24398.3															956.4	19170.9	962.641	15870.1	962.536	22194.6	957.343	24533.6
																	947.361	5428.79	959.545	24524.3															956.35	19022.4	962.591	16055.5	962.486	22091.5	957.293	24603.1
																	947.311	5354.91	959.495	24483.5															956.3	18974.1	962.541	15736.6	962.436	22120.3	957.244	24341.8
																	947.26	5285.8	959.445	24461.3															956.25	18803.9	962.491	15677.3	962.386	22176.4	957.193	24792.2
																	947.211	5340.61	959.395	24303.8															956.2	19289.3	962.441	16014.7	962.336	22231	957.143	25206.4
																	947.16	5390.66	959.345	24248.2															956.15	19432.8	962.391	15440.1	962.286	22281	957.093	24742.1
																	947.111	5321.54	959.295	24394.6															956.1	19027.4	962.341	15558.7	962.236	22100.6	957.043	24917.3
																	947.061	5223.84	959.245	24072.1															956.05	19119.2	962.291	15584.7	962.186	21788.2	956.994	24789.4
																	947.01	5352.53	959.195	24035															956	19394.5	962.241	15406.7	962.136	21745.7	956.943	25089.7
																	946.961	5381.12	959.145	24301.9															955.95	19281	962.191	15362.2	962.086	21941.3	956.893	25526.2
																	946.91	5466.92	959.095	24261.1															955.9	19342.7	962.141	15236.2	962.036	21867	956.843	24750.5
																	946.861	5424.02	959.045	24578.1															955.85	19252.7	962.091	15625.4	961.986	21691.1	956.793	25020.2
																	946.811	5164.26	958.995	24641.1															955.8	19297.7	962.041	15429	961.936	21621.3	956.744	25570.7
																	946.76	5245.28	958.945	24415															955.75	19619.7	961.991	15503.1	961.886	21700.2	956.693	26062.8
																	946.711	5264.35	958.895	24309.3															955.7	19457.8	961.941	15777.4	961.836	21806.4	956.643	25882.1
																	946.66	5223.84	958.845	24125.8															955.65	19044.1	961.891	15247.3	961.786	21871.6	956.593	25968.2
																	946.611	5130.89	958.795	24470.6															955.6	19466.2	961.841	15176.9	961.736	21663.8	956.543	26260.2
																	946.561	5285.8	958.745	24379.8															955.55	19414.5	961.791	15588.4	961.686	21533.4	956.494	26021.1
																	946.51	5230.99	958.695	24040.6															955.5	19282.7	961.741	15503.1	961.636	21563.7	956.443	26193.5
																	946.461	4995.06	958.645	24357.5															955.45	19356.1	961.691	15047.1	961.586	21703.2	956.393	26427
																	946.41	5016.5	958.595	24706															955.4	19511.2	961.641	15369.6	961.536	21719.9	956.343	26538.2
																	946.361	4961.69	958.545	24652.2															955.35	19274.3	961.591	15306.6	961.486	21401.4	956.293	27055.4
																	946.311	5230.99	958.495	24353.8															955.3	19347.7	961.541	15173.2	961.436	21682	956.244	27124.9
																	946.26	5138.04	958.445	24181.4															955.25	19511.2	961.491	15302.9	961.386	21304.4	956.193	26974.7
																	946.211	5161.87	958.395	24854.3															955.2	19317.7	961.441	15236.2	961.336	21366.6	956.143	27630.9
																	946.16	5083.23	958.345	24307.5															955.15	19329.4	961.391	15351.1	961.286	21591	956.093	27489.1
																	946.111	5021.27	958.295	24177.7															955.1	19452.8	961.341	15543.9	961.236	21128.5	956.043	27600.3
																	946.061	5169.02	958.245	24613.3															955.05	19584.6	961.291	15128.7	961.186	21228.6	955.994	27847.8
																	946.01	5159.49	958.195	24676.3															955	19572.9	961.241	15139.8	961.136	21436.3	955.943	27597.5
																	945.961	5142.81	958.145	24279.7															954.95	19738.1	961.191	15180.6	961.086	21392.3	955.893	28120.2
																	945.91	4828.24	958.095	24368.6															954.9	19756.4	961.141	15113.9	961.036	21257.4	955.843	28509.5
																	945.861	4921.18	958.045	24266.7															954.85	19844.9	961.091	15110.1	960.986	21336.2	955.793	28720.8
																	945.811	5009.35	957.995	24307.5															954.8	19753.1	961.041	15136.1	960.936	21663.8	955.744	28845.9
																	945.76	5083.23	957.945	24372.3															954.75	19769.8	960.991	14973	960.886	21304.4	955.693	28815.3
																	945.711	4892.58	957.895	24537.3															954.7	19724.8	960.941	14954.4	960.836	21390.8	955.643	29212.9
																	945.66	5006.97	957.845	24526.2															954.65	19603	960.891	15010.1	960.786	21251.3	955.593	29599.4
																	945.611	4866.37	957.795	24698.6															954.6	19679.7	960.841	14839.5	960.736	21187.6	955.543	29780.1
																	945.561	4756.74	957.745	24689.3															954.55	19778.1	960.791	14973	960.686	21281.6	955.494	30327.8
																	945.51	4971.22	957.695	24737.5															954.5	19803.2	960.741	14787.6	960.636	21333.2	955.443	30149.9
																	945.461	5028.42	957.645	24579.9															954.45	19961.6	960.691	14850.7	960.586	21327.1	955.393	29760.6
																	945.41	4942.63	957.595	24257.4															954.4	20056.7	960.641	15054.5	960.536	21407.5	955.343	30227.7
																	945.361	5035.57	957.545	24357.5															954.35	20146.8	960.591	14858.1	960.486	20975.3	955.293	30450.1
																	945.311	4947.39	957.495	24307.5															954.3	19978.3	960.541	15128.7	960.436	21064.8	955.244	30744.8
																	945.26	4911.65	957.445	24743															954.25	20073.4	960.491	14965.6	960.386	21254.3	955.193	30728.2
																	945.211	4892.58	957.395	24698.6															954.2	20065.1	960.441	14898.8	960.336	21360.5	955.143	31011.8
																	945.16	5049.87	957.345	25078.5															954.15	20318.6	960.391	14813.6	960.286	21236.1	955.093	31467.7
																	945.111	4873.52	957.295	25047															954.1	20378.7	960.341	14713.5	960.236	21108.7	955.043	31818.1
																	945.061	4778.19	957.245	24757.9															954.05	20256.9	960.291	14839.5	960.186	20999.6	954.994	31431.6
																	945.01	4863.98	957.195	24598.5															954	20240.2	960.241	14824.7	960.136	21070.8	954.943	32162.8
																	944.961	4651.88	957.145	24796.8															953.95	20337	960.191	14713.5	960.086	21301.3	954.893	31948.7
																	944.91	4921.18	957.095	24717.1															953.9	20325.3	960.141	14717.2	960.036	21087.5	954.843	32060
																	944.861	4892.58	957.045	24731.9															953.85	20498.8	960.091	15084.2	959.986	20969.2	954.793	32365.8
																	944.811	4632.82	956.995	24687.5															953.8	20699	960.041	14850.7	959.936	21098.1	954.744	32685.5
																	944.76	4833	956.945	24767.2															953.75	20780.7	959.991	14546.7	959.886	21217.9	954.693	32629.9
																	944.711	4894.96	956.895	25015.5															953.7	20890.8	959.941	14913.7	959.836	21254.3	954.643	33227.7
																	944.66	4813.94	956.845	24837.6															953.65	21059.3	959.891	14724.6	959.786	21104.2	954.593	33569.7
																	944.611	4661.42	956.795	24958.1															953.6	21287.8	959.841	14791.3	959.736	20931.3	954.543	33391.7
																	944.561	4744.83	956.745	25093.4															953.55	21391.3	959.791	14305.7	959.686	20916.1	954.494	33455.7
																	944.51	4840.15	956.695	25050.7															953.5	21976.8	959.741	14695	959.636	20825.2	954.443	33761.5
																	944.461	4873.52	956.645	25139.7															953.45	22098.6	959.691	15099	959.586	20820.6	954.393	33553
																	944.41	4754.36	956.595	25160.1															953.4	22175.3	959.641	14880.3	959.536	21268	954.343	33586.3
																	944.361	4744.83	956.545	25475.2															953.35	22258.7	959.591	15099	959.486	21051.1	954.293	33327.8
																	944.311	4687.63	956.495	25245.4															953.3	22267.1	959.541	15173.2	959.436	21102.7	954.244	34209.1
																	944.26	4563.71	956.445	25206.4															953.25	22679.1	959.491	14898.8	959.386	21152.7	954.193	33822.7
																	944.211	4589.92	956.395	25286.1															953.2	23274.7	959.441	14695	959.336	21289.2	954.143	33958.9
																	944.16	4620.9	956.345	25243.5															953.15	23353.1	959.391	15069.4	959.286	21095.1	954.093	34125.7
																	944.111	4558.94	956.295	25556.8															953.1	23773.5	959.341	15099	959.236	21122.4	954.043	34050.7
																	944.061	4697.16	956.245	25923.8															953.05	24379	959.291	14932.2	959.186	20972.3	953.994	33975.6
																	944.01	4630.44	956.195	25914.5															953	24374	959.241	14472.5	959.136	20897.9	953.943	33925.5
																	943.961	4687.63	956.145	25649.4															952.95	24310.6	959.191	14468.8	959.086	21042	953.893	33764.3
																	943.91	4728.14	956.095	25957.1															952.9	25002.9	959.141	14724.6	959.036	21202.8	953.843	33750.4
																	943.861	4701.93	956.045	25764.4															952.85	25158.1	959.091	14917.4	958.986	21093.6	953.793	33747.6
																	943.811	4659.03	955.995	25543.8															952.8	25293.2	959.041	14876.6	958.936	20870.6	953.744	33291.6
																	943.76	4585.16	955.945	25749.5															952.75	25296.5	958.991	14754.3	958.886	20917.7	953.693	33247.1
																	943.711	4549.41	955.895	25669.8															952.7	25513.4	958.941	14572.6	958.836	20967.7	953.643	33024.7
																	943.66	4682.86	955.845	25701.3															952.65	25184.8	958.891	14587.4	958.786	21125.4	953.593	33208.2
																	943.611	4585.16	955.795	26038.7															952.6	25329.9	958.841	14643.1	958.736	21029.9	953.543	32827.3
																	943.561	4556.56	955.745	25923.8															952.55	25163.1	958.791	14602.3	958.686	20807	953.494	32969.1
																	943.51	4537.49	955.695	26361.2															952.5	24747.7	958.741	14613.4	958.636	21284.7	953.443	32802.3
																	943.461	4446.93	955.645	26009															952.45	24681	958.691	14817.3	958.586	21407.5	953.393	32521.5
																	943.41	4523.19	955.595	26303.7															952.4	24629.2	958.641	14835.8	958.536	21189.1	953.343	32646.6
																	943.361	4427.87	955.545	26515															952.35	24233.9	958.591	15180.6	958.486	20787.2	953.293	32146.1
																	943.311	4380.21	955.495	26494.7															952.3	24002	958.541	15076.8	958.436	21310.4	953.244	31726.3
																	943.26	4399.27	955.445	26385.3															952.25	23661.7	958.491	14709.8	958.386	21225.5	953.193	31848.6
																	943.211	4525.58	955.395	26548.4															952.2	23321.4	958.441	14550.4	958.336	21052.6	953.143	32037.7
																	943.16	4611.37	955.345	26665.2															952.15	22610.7	958.391	14876.6	958.286	21107.2	953.093	31723.5
																	943.111	4549.41	955.295	26626.3															952.1	22432.2	958.341	15039.7	958.236	20835.8	953.043	31376
																	943.061	4511.28	955.245	26744.9															952.05	22223.7	958.291	15006.3	958.186	21019.3	952.994	31134.1
																	943.01	4435.02	955.195	27047															952	21611.5	958.241	14758	958.136	21126.9	952.943	30441.8
																	942.961	4475.53	955.145	26900.6															951.95	21476.3	958.191	14428	958.086	21158.8	952.893	29994.2
																	942.91	4494.6	955.095	26626.3															951.9	21047.6	958.141	14257.5	958.036	20954.1	952.843	29780.1
																	942.861	4494.6	955.045	26926.5															951.85	20750.7	958.091	14987.8	957.986	20982.9	952.793	29516
																	942.811	4404.04	954.995	26852.4															951.8	20460.4	958.041	14921.1	957.936	21058.7	952.744	29140.6
																	942.76	4351.61	954.945	27117.5															951.75	20438.7	957.991	14872.9	957.886	20999.6	952.693	28873.7
																	942.711	4394.5	954.895	27047															951.7	20271.9	957.941	14387.3	957.836	21057.2	952.643	28203.6
																	942.66	4315.86	954.845	27074.8															951.65	19711.4	957.891	14583.7	957.786	20958.6	952.593	27961.7
																	942.611	4568.47	954.795	27065.5															951.6	19626.3	957.841	14839.5	957.736	20691.7	952.543	27664.2
																	942.561	4353.99	954.745	27558.6															951.55	19346.1	957.791	14858.1	957.686	20990.5	952.494	27199.9
																	942.51	4396.89	954.695	27638.3															951.5	19125.9	957.741	14772.8	957.636	21274	952.443	26560.5
																	942.461	4241.98	954.645	27525.2															951.45	19002.4	957.691	14935.9	957.586	20891.9	952.393	26112.8
																	942.41	4187.17	954.595	26980.3															951.4	18859	957.641	14832.1	957.536	20945	952.343	26090.6
																	942.361	4370.67	954.545	26698.5															951.35	18942.4	957.591	14680.1	957.486	21011.7	952.293	25651.3
																	942.311	4184.79	954.495	27495.6															951.3	18890.7	957.541	14939.6	957.436	21104.2	952.244	25131.4
																	942.26	4258.67	954.445	27378.8															951.25	18877.3	957.491	14880.3	957.386	20904	952.193	24811.6
																	942.211	4263.43	954.395	27477															951.2	18518.6	957.441	14917.4	957.336	21205.8	952.143	24480.8
																	942.16	4275.35	954.345	27341.7															951.15	18483.6	957.391	15302.9	957.286	20998	952.093	24072.1
																	942.111	4218.15	954.295	27354.7															951.1	18323.5	957.341	14958.2	957.236	21339.3	952.043	23819.1
																	942.061	4227.69	954.245	27890.4															951.05	18023.2	957.291	14565.2	957.186	21137.6	951.994	23521.6
																	942.01	4349.23	954.195	28099.8															951	17936.4	957.241	15095.3	957.136	20919.2	951.943	23037.8
																	941.961	4282.5	954.145	28253.7															950.95	17968.1	957.191	15065.7	957.086	21249.8	951.893	22732
																	941.91	4413.57	954.095	28033.1															950.9	17909.8	957.141	15128.7	957.036	21210.4	951.843	22681.9
																	941.861	4318.24	954.045	28418.6															950.85	17923.1	957.091	14743.1	956.986	21093.6	951.793	22645.8
																	941.811	4289.65	953.995	28474.2															950.8	17891.4	957.041	14935.9	956.936	21292.2	951.744	22287.1
																	941.76	4163.34	953.945	28761.5															950.75	17694.5	956.991	14724.6	956.886	21175.5	951.693	22067.5
																	941.711	4160.96	953.895	28720.8															950.7	17779.6	956.941	15143.5	956.836	21248.3	951.643	21817.2
																	941.66	4153.81	953.845	29063.7															950.65	17569.4	956.891	14717.2	956.786	21268	951.593	21469.7
																	941.611	4218.15	953.795	29239.8															950.6	17572.8	956.841	14865.5	956.736	21098.1	951.543	21144.4
																	941.561	4163.34	953.745	29310.2															950.55	17524.4	956.791	14984.1	956.686	21237.7	951.494	20866.3
																	941.51	4172.87	953.695	29849.6															950.5	17804.7	956.741	14813.6	956.636	21342.3	951.443	21124.9
																	941.461	4218.15	953.645	30212.9															950.45	17841.4	956.691	14954.4	956.586	21468.2	951.393	20830.2
																	941.41	4306.33	953.595	30980.2															950.4	17814.7	956.641	15010.1	956.536	21469.7	951.343	20944.2
																	941.361	4125.21	953.545	30945															950.35	17556.1	956.591	15584.7	956.486	21541	951.293	20610.6
																	941.311	4058.48	953.495	31106.3															950.3	17476	956.541	15406.7	956.436	21298.3	951.244	20618.9
																	941.26	4208.62	953.445	31667.9															950.25	17424.3	956.491	15436.4	956.386	21615.3	951.193	20232.4
																	941.211	4284.88	953.395	31775.4															950.2	17255.8	956.441	14991.5	956.336	21518.2	951.143	20354.8
																	941.16	4122.83	953.345	32198															950.15	17249.1	956.391	14895.1	956.286	21290.7	951.093	20385.3
																	941.111	4239.6	953.295	32459.4															950.1	17359.2	956.341	15013.8	956.236	21436.3	951.043	20393.7
																	941.061	4084.7	953.245	32678.1															950.05	17369.3	956.291	15343.7	956.186	21669.9	950.994	19979.4
																	941.01	4177.64	953.195	33098.9															950	17302.5	956.241	15176.9	956.136	21559.2	950.943	19768.1
																	940.961	4230.07	953.145	32750.4															949.95	17436	956.191	15380.8	956.086	21638	950.893	19776.5
																	940.91	4032.27	953.095	32904.2															949.9	17367.6	956.141	15062	956.036	21583.4	950.843	19648.6
																	940.861	4201.47	953.045	32958															949.85	17290.8	956.091	15206.5	955.986	21773	950.793	19634.7
																	940.811	4175.26	952.995	32939.4															949.8	17481	956.041	15317.7	955.936	21838.2	950.744	19918.3
																	940.76	4225.3	952.945	32574.3															949.75	17305.9	955.991	15566.1	955.886	22126.3	950.693	19695.8
																	940.711	4330.16	952.895	32151.7															949.7	17315.9	955.941	15399.3	955.836	21897.3	950.643	19754.2
																	940.66	4215.77	952.845	32083.1															949.65	17269.2	955.891	15128.7	955.786	21701.7	950.593	19640.2
																	940.611	4220.54	952.795	32136.9															949.6	17287.5	955.841	15310.3	955.736	21735.1	950.543	19426.1
																	940.561	4227.69	952.745	31534.5															949.55	17377.6	955.791	15443.8	955.686	21873.1	950.494	19520.7
																	940.51	4144.28	952.695	31300.9															949.5	17020.6	955.741	15336.3	955.636	21812.4	950.443	19643
																	940.461	4194.32	952.645	30969.1															949.45	17385.9	955.691	15506.8	955.586	21701.7	950.393	19718.1
																	940.41	4311.09	952.595	30329.7															949.4	17265.8	955.641	15451.2	955.536	21995.9	950.343	19476.2
																	940.361	4284.88	952.545	29617.9															949.35	17215.8	955.591	15458.6	955.486	22008.1	950.293	19103.6
																	940.311	4160.96	952.495	29178.6															949.3	17192.4	955.541	15510.5	955.436	21933.7	950.244	19153.7
																	940.26	4199.09	952.445	28387.1															949.25	17174.1	955.491	15532.8	955.386	21824.6	950.193	19579.1
																	940.211	4220.54	952.395	28368.6															949.2	17082.3	955.441	15547.6	955.336	22056.6	950.143	19353.8
																	940.16	4094.23	952.345	27847.8															949.15	17287.5	955.391	15495.7	955.286	22182.5	950.093	19159.2
																	940.111	4187.17	952.295	27571.6															949.1	17069	955.341	15532.8	955.236	22023.2	950.043	19345.5
																	940.061	4327.78	952.245	26928.4															949.05	17167.4	955.291	15492	955.186	22318.9	949.994	19064.7
																	940.01	4249.13	952.195	26402															949	17189.1	955.241	15644	955.136	22247.7	949.943	19153.7
																	939.961	4165.72	952.145	26405.7															948.95	17040.6	955.191	15599.5	955.086	22332.6	949.893	19445.6
																	939.91	4222.92	952.095	26240.7															948.9	17087.3	955.141	15721.8	955.036	22021.7	949.843	18808.9
																	939.861	4275.35	952.045	25825.5															948.85	17114	955.091	16051.8	954.986	22353.8	949.793	18981.3
																	939.811	4220.54	951.995	25525.2															948.8	17030.6	955.041	15899.8	954.936	22504	949.744	19181.5
																	939.76	4251.52	951.945	25048.9															948.75	16770.4	954.991	15662.5	954.886	22438.8	949.693	19150.9
																	939.711	4115.68	951.895	24854.3															948.7	16973.9	954.941	15781.1	954.836	22208.2	949.643	18989.6
																	939.66	4182.41	951.845	24941.4															948.65	17050.6	954.891	15629.1	954.786	22103.6	949.593	19000.8
																	939.611	4206.24	951.795	24817.2															948.6	16893.8	954.841	15892.3	954.736	22247.7	949.543	19009.1
																	939.561	4156.19	951.745	24405.7															948.55	17159.1	954.791	15996.1	954.686	22268.9	949.494	18984.1
																	939.51	4344.46	951.695	23718															948.5	17125.7	954.741	15948	954.636	22320.5	949.443	19106.4
																	939.461	4196.7	951.645	23749.5															948.45	16848.8	954.691	16048	954.586	22306.8	949.393	18820
																	939.41	4184.79	951.595	23849.6															948.4	16805.4	954.641	15710.7	954.536	22463	949.343	19073
																	939.361	4213.39	951.545	23588.3															948.35	16992.2	954.591	16018.4	954.486	22672.3	949.293	18800.6
																	939.311	4282.5	951.495	23632.8															948.3	16832.1	954.541	15966.5	954.436	22525.2	949.244	18675.5
																	939.26	4365.91	951.445	23289.9															948.25	16900.5	954.491	16170.4	954.386	22616.2	949.193	18936.8
																	939.211	4296.8	951.395	23167.5															948.2	16780.4	954.441	16033.2	954.336	22605.6	949.143	18995.2
																	939.16	4353.99	951.345	22759.8															948.15	16882.1	954.391	15999.9	954.286	22463	949.093	18550.3
																	939.111	4246.75	951.295	22824.6															948.1	16888.8	954.341	15881.2	954.236	22692	949.043	18728.3
																	939.061	4215.77	951.245	22589.2															948.05	17087.3	954.291	15821.9	954.186	22623.8	948.994	18694.9
																	939.01	4160.96	951.195	22939.5															948	17100.7	954.241	15669.9	954.136	22446.3	948.943	18764.4
																	938.961	4063.25	951.145	22748.6															947.95	16957.2	954.191	16074	954.086	22631.4	948.893	18592
																	938.91	4339.69	951.095	22665.2															947.9	16935.5	954.141	16177.8	954.036	22922.5	948.843	18653.2
																	938.861	4110.91	951.045	22941.4															947.85	16977.2	954.091	16366.9	953.986	22745.1	948.793	18597.6
																	938.811	4156.19	950.995	22672.6															947.8	16832.1	954.041	16507.7	953.936	22566.1	948.744	18469.7
																	938.76	4177.64	950.945	22622.6															947.75	16918.8	953.991	16466.9	953.886	22884.6	948.693	18628.2
																	938.711	4222.92	950.895	22418.7															947.7	17007.3	953.941	16459.5	953.836	23172.8	948.643	18583.7
																	938.66	4280.11	950.845	22459.5															947.65	17219.1	953.891	16466.9	953.786	23415.4	948.593	18508.6
																	938.611	4225.3	950.795	22594.8															947.6	17023.9	953.841	16789.5	953.736	23221.3	948.543	18619.8
																	938.561	4301.56	950.745	22025.8															947.55	16903.8	953.791	16922.9	953.686	23545.8	948.494	18859
																	938.51	4380.21	950.695	22366.8															947.5	17060.6	953.741	16989.6	953.636	23862.8	948.443	18750.5
																	938.461	4137.13	950.645	22533.6															947.45	17020.6	953.691	16945.2	953.586	24184.3	948.393	18722.7
																	938.41	4096.61	950.595	22177.7															947.4	16870.5	953.641	17315.9	953.536	23774.8	948.343	18803.3
																	938.361	4184.79	950.545	22272.3															947.35	17008.9	953.591	17226.9	953.486	24009.9	948.293	18694.9
																	938.311	4306.33	950.495	22240.8															947.3	17025.6	953.541	17352.9	953.436	24370.8	948.244	18500.3
																	938.26	4272.96	950.445	22383.5															947.25	17060.6	953.491	17994.3	953.386	24965.3	948.193	18622.6
																	938.211	4253.9	950.395	22220.4															947.2	17130.7	953.441	18161.1	953.336	24910.7	948.143	18330.7
																	938.16	4323.01	950.345	22148.1															947.15	17100.7	953.391	18305.7	953.286	25268.6	948.093	18414.1
																	938.111	4244.37	950.295	22092.5															947.1	17020.6	953.341	18828.4	953.236	25629.6	948.043	18386.3
																	938.061	4253.9	950.245	21820															947.05	16943.9	953.291	19380.7	953.186	25820.6	947.994	18500.3
																	938.01	4261.05	950.195	22194.4															947	16818.8	953.241	19321.4	953.136	26237.7	947.943	18150
																	937.961	4301.56	950.145	21997.9															946.95	16700.3	953.191	19584.6	953.086	26346.9	947.893	18539.2
																	937.91	4222.92	950.095	21805.2															946.9	17030.6	953.141	19807	953.036	26428.8	947.843	18700.5
																	937.861	4020.35	950.045	21853.4															946.85	16995.6	953.091	20114.7	952.986	26970.2	947.793	18344.6
																	937.811	4160.96	949.995	21555															946.8	17267.5	953.041	20722.7	952.936	27378.1	947.744	18236.2
																	937.76	4292.03	949.945	21851.5															946.75	17379.3	952.991	21345.5	952.886	27552.5	947.693	18322.3
																	937.711	4201.47	949.895	21916.4															946.7	17130.7	952.941	21983.1	952.836	27889.2	947.643	18439.1
																	937.66	4346.84	949.845	21846															946.65	16915.5	952.891	22264.9	952.786	28160.7	947.593	18647.7
																	937.611	4351.61	949.795	21669.9															946.6	16873.8	952.841	22691.2	952.736	28059.1	947.543	18430.8
																	937.561	4277.73	949.745	21972															946.55	16883.8	952.791	23199	952.686	28356.3	947.494	18619.8
																	937.51	4315.86	949.695	21666.2															946.5	16905.5	952.741	23121.2	952.636	28329	947.443	18472.5
																	937.461	4191.94	949.645	21736.6															946.45	16798.7	952.691	23721.7	952.586	28198.6	947.393	18519.8
																	937.41	4244.37	949.595	21959															946.4	16992.2	952.641	24036.8	952.536	28420	947.343	18580.9
																	937.361	4435.02	949.545	21760.7															946.35	16808.7	952.591	24337.1	952.486	28216.8	947.293	18411.3
																	937.311	4461.23	949.495	21723.6															946.3	16908.8	952.541	24618.9	952.436	28109.1	947.244	18197.2
																	937.26	4411.19	949.445	21651.3															946.25	16798.7	952.491	24756	952.386	27678.4	947.193	18514.2
																	937.211	4196.7	949.395	21920.1															946.2	16745.3	952.441	24726.4	952.336	27337.2	947.143	18280.7
																	937.16	4177.64	949.345	21490.1															946.15	16903.8	952.391	24459.5	952.286	26885.3	947.093	18508.6
																	937.111	4160.96	949.295	21477.1															946.1	16932.2	952.341	24704.1	952.236	26166.4	947.043	18619.8
																	937.061	4327.78	949.245	21816.3															946.05	16978.9	952.291	24185.1	952.186	25834.3	946.994	18030.4
																	937.01	4225.3	949.195	21692.1															946	16960.5	952.241	23262.1	952.136	25706.9	946.943	17852.5
																	936.961	4253.9	949.145	21757															945.95	16807.1	952.191	23328.8	952.086	25280.8	946.893	18264
																	936.91	4370.67	949.095	21406.7															945.9	16920.5	952.141	22639.3	952.036	25095.7	946.843	18644.9
																	936.861	4289.65	949.045	21593.9															945.85	16883.8	952.091	22413.1	951.986	24894	946.793	18836.7
																	936.811	4361.14	948.995	21662.5															945.8	16912.2	952.041	22098	951.936	24226.8	946.744	18364.1
																	936.76	4382.59	948.945	21612.4															945.75	16982.2	951.991	21304.7	951.886	23841.6	946.693	18714.4
																	936.711	4377.82	948.895	21473.4															945.7	16937.2	951.941	20489.2	951.836	23504.9	946.643	18656
																	936.66	4392.12	948.845	21406.7															945.65	17022.3	951.891	19988.7	951.786	23133.3	946.593	18656
																	936.611	4489.83	948.795	21160.1															945.6	16882.1	951.841	19747.7	951.736	22989.3	946.543	18611.5
																	936.561	4351.61	948.745	21495.6															945.55	16867.1	951.791	19010	951.686	22834.6	946.494	18864.5
																	936.51	4308.71	948.695	21803.3															945.5	16950.5	951.741	18943.3	951.636	22770.9	946.443	19059.1
																	936.461	4373.06	948.645	21701.4															945.45	17090.7	951.691	18535.5	951.586	22322	946.393	18900.7
																	936.41	4313.48	948.595	21669.9															945.4	17145.7	951.641	18116.6	951.536	21968.6	946.343	18825.6
																	936.361	4325.39	948.545	21593.9															945.35	17135.7	951.591	17783	951.486	21820	946.293	18608.7
																	936.311	4284.88	948.495	21527.1															945.3	17082.3	951.541	17453	951.436	21904.9	946.244	19309.4
																	936.26	4277.73	948.445	21695.8															945.25	17049	951.491	17063.8	951.386	21337.7	946.193	18911.8
																	936.211	4444.55	948.395	21664.3															945.2	17052.3	951.441	16767.2	951.336	21095.1	946.143	18778.3
																	936.16	4351.61	948.345	21365.9															945.15	17215.8	951.391	16281.6	951.286	21152.7	946.093	18986.8
																	936.111	4306.33	948.295	21280.6															945.1	17170.7	951.341	16429.9	951.236	21251.3	946.043	19295.5
																	936.061	4334.93	948.245	21456.7															945.05	17109	951.291	15833	951.186	21023.8	945.994	19479
																	936.01	4430.25	948.195	21627.2															945	17200.8	951.241	15792.3	951.136	20820.6	945.943	19556.8
																	935.961	4523.19	948.145	21391.8															944.95	17224.1	951.191	15829.3	951.086	20743.3	945.893	19445.6
																	935.91	4532.73	948.095	21668															944.9	17354.2	951.141	15503.1	951.036	20417.2	945.843	19584.6
																	935.861	4377.82	948.045	21586.5															944.85	17165.7	951.091	15195.4	950.986	20514.3	945.793	20085.1
																	935.811	4535.11	947.995	21710.6															944.8	17229.1	951.041	14902.5	950.936	20858.5	945.744	20021.1
																	935.76	4604.22	947.945	21401.1															944.75	17170.7	950.991	14906.3	950.886	20697.8	945.693	20496.6
																	935.711	4523.19	947.895	21447.4															944.7	17242.5	950.941	14991.5	950.836	20482.4	945.643	20313.1
																	935.66	4563.71	947.845	21503															944.65	17295.9	950.891	14635.6	950.786	20414.2	945.593	20507.7
																	935.611	4625.67	947.795	21477.1															944.6	17105.7	950.841	14350.2	950.736	20386.9	945.543	21188.9
																	935.561	4575.62	947.745	21210.2															944.55	17190.8	950.791	14327.9	950.686	20333.8	945.494	21380.7
																	935.51	4580.39	947.695	21447.4															944.5	17282.5	950.741	14450.3	950.636	20136.6	945.443	21678.2
																	935.461	4387.35	947.645	21430.8															944.45	17214.1	950.691	14643.1	950.586	20048.7	945.393	21914.5
																	935.41	4463.62	947.595	21403															944.4	17441	950.641	14339.1	950.536	20018.4	945.343	22114.7
																	935.361	4444.55	947.545	21499.3															944.35	17140.7	950.591	13946.1	950.486	20030.5	945.293	22559.6
																	935.311	4659.03	947.495	21506.8															944.3	17184.1	950.541	14398.4	950.436	20123	945.244	22773.7
																	935.26	4732.91	947.445	21378.9															944.25	17077.3	950.491	14187.1	950.386	19754.5	945.193	23352
																	935.211	4716.23	947.395	21262.1															944.2	17092.3	950.441	13998	950.336	20094.2	945.143	23257.4
																	935.16	4740.06	947.345	21436.3															944.15	17094	950.391	13875.7	950.286	20025.9	945.093	23969.2
																	935.111	4749.59	947.295	21410.4															944.1	17142.4	950.341	14042.5	950.236	20095.7	945.043	23941.4
																	935.061	4787.72	947.245	21934.9															944.05	16997.2	950.291	13972.1	950.186	19927.4	944.994	24864.5
																	935.01	4844.92	947.195	21593.9															944	16772	950.241	13883.1	950.136	20138.2	944.943	25264.8
																	934.961	4892.58	947.145	21629.1															943.95	17018.9	950.191	13827.5	950.086	20018.4	944.893	25590.1
																	934.91	4856.83	947.095	21460.4															943.9	16760.4	950.141	13616.2	950.036	19874.3	944.843	25976.6
																	934.861	5061.78	947.045	21575.3															943.85	16727	950.091	13768.2	949.986	19668	944.793	26360.3
																	934.811	4973.61	946.995	21512.3															943.8	16908.8	950.041	13864.6	949.936	19581.6	944.744	26771.8
																	934.76	5006.97	946.945	21719.9															943.75	16842.1	949.991	13912.8	949.886	19699.9	944.693	27327.8
																	934.711	4961.69	946.895	21373.3															943.7	16907.2	949.941	13434.5	949.836	19833.3	944.643	27583.6
																	934.66	5068.93	946.845	21239.8															943.65	16608.6	949.891	13734.8	949.786	19701.4	944.593	27978.4
																	934.611	5057.02	946.795	21503															943.6	16885.5	949.841	13775.6	949.736	19589.2	944.543	28417.7
																	934.561	5130.89	946.745	21499.3															943.55	16820.4	949.791	13660.7	949.686	19561.9	944.494	28498.3
																	934.51	5118.98	946.695	21204.6															943.5	16983.9	949.741	13619.9	949.636	19913.7	944.443	28779.2
																	934.461	5247.67	946.645	21262.1															943.45	16810.4	949.691	13812.7	949.586	19584.6	944.393	28448.3
																	934.41	5204.77	946.595	21377															943.4	16858.8	949.641	13590.2	949.536	19607.4	944.343	28773.6
																	934.361	5300.1	946.545	21758.8															943.35	16668.6	949.591	13330.7	949.486	19528.5	944.293	28453.9
																	934.311	5416.87	946.495	21540.1															943.3	16591.9	949.541	13497.6	949.436	19583.1	944.244	28762.5
																	934.26	5600.37	946.445	21332.5															943.25	16383.4	949.491	13390.1	949.386	19780.3	944.193	28857
																	934.211	5864.9	946.395	21327															943.2	16375	949.441	13642.1	949.336	19496.7	944.143	28751.4
																	934.16	5895.88	946.345	21288															943.15	16276.6	949.391	13649.5	949.286	19572.5	944.093	28431.6
																	934.111	6024.57	946.295	21417.8															943.1	16528.5	949.341	13378.9	949.236	19405.7	944.043	28487.2
																	934.061	6265.27	946.245	21675.4															943.05	16466.8	949.291	13323.3	949.186	19370.8	943.994	28017.3
																	934.01	6303.4	946.195	21883															943	16341.6	949.241	13230.6	949.136	19800	943.943	28364.9
																	933.961	6639.42	946.145	21595.7															942.95	16410	949.191	13505	949.086	19467.8	943.893	27847.8
																	933.91	6584.61	946.095	21712.5															942.9	16401.7	949.141	13593.9	949.036	19531.5	943.843	27870
																	933.861	6896.8	946.045	21393.7															942.85	16109.8	949.091	13360.4	948.986	19407.2	943.793	27458.5
																	933.811	7208.99	945.995	21441.9															942.8	16441.7	949.041	13171.3	948.936	19525.5	943.744	27519.7
																	933.76	7568.84	945.945	21612.4															942.75	16535.2	948.991	13393.8	948.886	19379.9	943.693	27642
																	933.711	7916.78	945.895	22020.2															942.7	16398.4	948.941	13371.5	948.836	19392	943.643	27205.5
																	933.66	8033.55	945.845	22066.5															942.65	16430.1	948.891	13226.9	948.786	19480	943.593	27088.7
																	933.611	8517.33	945.795	22086.9															942.6	16328.3	948.841	13505	948.736	19452.7	943.543	27608.6
																	933.561	9094.05	945.745	22231.5															942.55	16411.7	948.791	13215.8	948.686	19352.6	943.494	27516.9
																	933.51	9661.24	945.695	22353.8															942.5	16370	948.741	13149.1	948.636	19520.9	943.443	27222.2
																	933.461	10252.3	945.645	21836.7															942.45	16183.2	948.691	13427.1	948.586	19596.8	943.393	27124.9
																	933.41	10533.5	945.595	22381.6															942.4	16286.6	948.641	13534.6	948.536	19492.1	943.343	26718.9
																	933.361	11246	945.545	22604															942.35	16269.9	948.591	13416	948.486	19216.1	943.293	26771.8
																	933.311	11908.5	945.495	22361.2															942.3	16226.5	948.541	13631	948.436	19354.1	943.244	26891.3
																	933.26	12373.2	945.445	22355.7															942.25	16064.7	948.491	13223.2	948.386	19244.9	943.193	27183.2
																	933.211	13088.2	945.395	22557.7															942.2	16039.7	948.441	13145.4	948.336	19596.8	943.143	27528
																	933.16	13896.1	945.345	22539.2															942.15	15902.9	948.391	13256.6	948.286	19666.5	943.093	27364
																	933.111	14418	945.295	22728.2															942.1	16053	948.341	13078.7	948.236	19593.7	943.043	27124.9
																	933.061	14708.7	945.245	22568.8															942.05	15983	948.291	13078.7	948.186	19561.9	942.994	27908.9
																	933.01	14970.9	945.195	22863.5															942	16351.7	948.241	12834	948.136	19395.1	942.943	27758.8
																	932.961	15435.6	945.145	22872.8															941.95	16129.8	948.191	12967.4	948.086	19354.1	942.893	27628.1
																	932.91	15526.1	945.095	22555.9															941.9	15956.3	948.141	12952.6	948.036	19426.9	942.843	27719.9
																	932.861	15561.9	945.045	22691.2															941.85	15996.3	948.091	13178.7	947.986	19184.3	942.793	27914.5
																	932.811	15631	944.995	22891.4															941.8	16119.8	948.041	13327	947.936	19304.1	942.744	27947.8
																	932.76	15411.7	944.945	22715.3															941.75	16076.4	947.991	13282.5	947.886	19437.5	942.693	27697.6
																	932.711	14925.6	944.895	22939.5															941.7	16081.4	947.941	13167.6	947.836	19672.6	942.643	27928.4
																	932.66	14744.5	944.845	22984															941.65	16176.5	947.891	13297.4	947.786	19561.9	942.593	27858.9
																	932.611	13850.8	944.795	23126.8															941.6	16146.5	947.841	13456.8	947.736	19436	942.543	28011.8
																	932.561	13450.4	944.745	23010															941.55	16318.3	947.791	13226.9	947.686	19537.6	942.494	27853.3
																	932.51	12814.1	944.695	22550.3															941.5	15989.7	947.741	13193.6	947.636	19605.9	942.443	28156.4
																	932.461	12018.2	944.645	22498.4															941.45	16056.4	947.691	13078.7	947.586	19426.9	942.393	28278.7
																	932.41	11274.6	944.595	22344.6															941.4	16144.8	947.641	13067.5	947.536	19473.9	942.343	27942.3
																	932.361	10738.4	944.545	22513.2															941.35	15999.7	947.591	13290	947.486	19317.7	942.293	28217.5
																	932.311	10104.5	944.495	22528.1															941.3	16286.6	947.541	13215.8	947.436	19331.4	942.244	28267.6
																	932.26	9573.06	944.445	22720.8															941.25	15999.7	947.491	13037.9	947.386	19496.7	942.193	28200.8
																	932.211	8886.72	944.395	22843.2															941.2	16113.1	947.441	13278.8	947.336	19563.4	942.143	28111.9
																	932.16	8136.03	944.345	22479.9															941.15	16041.4	947.391	13126.8	947.286	19454.2	942.093	28409.4
																	932.111	8093.13	944.295	22203.7															941.1	16174.8	947.341	13293.7	947.236	19378.4	942.043	28554
																	932.061	7695.15	944.245	22694.9															941.05	16141.5	947.291	13438.2	947.186	19396.6	941.994	28520.6
																	932.01	7259.04	944.195	22444.7															941	15961.3	947.241	13701.4	947.136	19302.5	941.943	28642.9
																	931.961	6853.9	944.145	22426.1															940.95	16026.4	947.191	13605.1	947.086	19511.8	941.893	28509.5
																	931.91	6532.18	944.095	22509.5															940.9	15819.5	947.141	13608.8	947.036	19577	941.843	28142.5
																	931.861	6339.14	944.045	22385.3															940.85	15906.2	947.091	13134.3	946.986	19725.7	941.793	28515
																	931.811	6153.26	943.995	22283.4															940.8	16074.7	947.041	13608.8	946.936	19566.4	941.744	28409.4
																	931.76	6086.53	943.945	22281.5															940.75	16061.4	946.991	13720	946.886	19361.7	941.693	28300.9
																	931.711	5910.18	943.895	22064.7															940.7	15964.6	946.941	13657	946.836	19217.6	941.643	28631.8
																	931.66	5788.64	943.845	22259.3															940.65	15751.1	946.891	13638.4	946.786	19395.1	941.593	28573.4
																	931.611	5288.18	943.795	22164.8															940.6	15916.3	946.841	13471.6	946.736	19486	941.543	29007.2
																	931.561	5307.25	943.745	22285.2															940.55	15946.3	946.791	13364.1	946.686	19378.4	941.494	28462.2
																	931.51	5316.78	943.695	22492.8															940.5	16093.1	946.741	13304.8	946.636	19489.1	941.443	28173
																	931.461	5264.35	943.645	21975.7															940.45	15726.1	946.691	13534.6	946.586	19272.2	941.393	28353.8
																	931.41	5309.63	943.595	22146.2															940.4	16019.7	946.641	13619.9	946.536	19169.1	941.343	28470.5
																	931.361	5030.8	943.545	22046.1															940.35	15917.9	946.591	13601.4	946.486	19533.1	941.293	28595.7
																	931.311	4949.78	943.495	22053.5															940.3	15757.8	946.541	13627.3	946.436	19417.8	941.244	28259.2
																	931.26	4992.67	943.445	21656.9															940.25	15859.5	946.491	13593.9	946.386	19194.9	941.193	27822.7
																	931.211	4804.4	943.395	22005.4															940.2	15884.6	946.441	13252.9	946.336	19301	941.143	27555.8
																	931.16	4656.65	943.345	21803.3															940.15	15854.5	946.391	13497.6	946.286	19457.2	941.093	27566.9
																	931.111	4639.97	943.295	21738.5															940.1	15797.8	946.341	13568	946.236	19226.7	941.043	27639.2
																	931.061	4575.62	943.245	21770															940.05	15691	946.291	13278.8	946.186	19134.2	940.994	27169.3
																	931.01	4573.24	943.195	21545.7															940	15877.9	946.241	13037.9	946.136	19566.4	940.943	26488.2
																	930.961	4423.1	943.145	21543.8															939.95	15721.1	946.191	13178.7	946.086	19191.8	940.893	26129.5
																	930.91	4420.72	943.095	21890.4															939.9	15549.2	946.141	13252.9	946.036	19234.3	940.843	26457.6
																	930.861	4496.98	943.045	21475.2															939.85	15477.5	946.091	13404.9	945.986	19235.8	940.793	25592.9
																	930.811	4542.26	942.995	21549.4															939.8	15597.6	946.041	13519.8	945.936	19247.9	940.744	25220.3
																	930.76	4437.4	942.945	21792.2															939.75	15609.3	945.991	13720	945.886	19354.1	940.693	24505.8
																	930.711	4365.91	942.895	21610.5															939.7	15517.6	945.941	13390.1	945.836	19581.6	940.643	24127.7
																	930.66	4256.28	942.845	21291.7															939.65	15624.3	945.891	13115.7	945.786	19546.7	940.593	23554.9
																	930.611	4208.62	942.795	21286.2															939.6	15567.6	945.841	13189.9	945.736	19155.4	940.543	23427
																	930.561	4263.43	942.745	21458.6															939.55	15519.2	945.791	13404.9	945.686	19093.3	940.494	23285.2
																	930.51	4241.98	942.695	21260.2															939.5	15644.3	945.741	13312.2	945.636	19232.8	940.443	22687.5
																	930.461	4220.54	942.645	21601.3															939.45	15400.8	945.691	13115.7	945.586	19146.3	940.393	22025.8
																	930.41	4199.09	942.595	21393.7															939.4	15564.3	945.641	13163.9	945.536	19370.8	940.343	21744.9
																	930.361	4282.5	942.545	21929.4															939.35	15552.6	945.591	13182.5	945.486	19420.8	940.293	21764.4
																	930.311	4153.81	942.495	21226.9															939.3	15502.5	945.541	13434.5	945.436	19615	940.244	21547.5
																	930.26	4025.12	942.445	21162															939.25	15229	945.491	13197.3	945.386	19583.1	940.193	20858
																	930.211	4103.76	942.395	21469.7															939.2	15567.6	945.441	13245.5	945.336	19484.5	940.143	20543.8
																	930.16	3958.39	942.345	21332.5															939.15	15504.2	945.391	13115.7	945.286	19387.5	940.093	20276.9
																	930.111	3936.94	942.295	21289.9															939.1	15397.5	945.341	13371.5	945.236	19611.9	940.043	20296.4
																	930.061	3929.79	942.245	21447.4															939.05	15309	945.291	13104.6	945.186	19619.5	939.994	19915.5
																	930.01	4010.82	942.195	21341.8															939	15274	945.241	13256.6	945.136	19724.1	939.943	19707
																	929.961	4029.88	942.145	21345.5															938.95	15322.4	945.191	13519.8	945.086	19701.4	939.893	19729.2
																	929.91	4070.4	942.095	21643.9															938.9	15514.2	945.141	13382.6	945.036	19884.9	939.843	19762.6
																	929.861	4144.28	942.045	21575.3															938.85	15450.8	945.091	13386.3	944.986	20072.9	939.793	19723.6
																	929.811	4003.67	941.995	21163.8															938.8	15277.3	945.041	13108.3	944.936	19693.8	939.744	19237.1
																	929.76	3879.75	941.945	21634.7															938.75	15282.3	944.991	13297.4	944.886	19695.3	939.693	19398.3
																	929.711	3979.84	941.895	21386.3															938.7	15374.1	944.941	13371.5	944.836	19824.2	939.643	19209.3
																	929.66	3948.86	941.845	21251															938.65	15404.1	944.891	13553.2	944.786	20077.5	939.593	18786.7
																	929.611	3934.56	941.795	21356.6															938.6	15203.9	944.841	13464.2	944.736	19869.7	939.543	18872.9
																	929.561	4025.12	941.745	21137.9															938.55	15294	944.791	13241.8	944.686	19809.1	939.494	18681
																	929.51	3989.37	941.695	21187.9															938.5	15224	944.741	13327	944.636	19740.8	939.443	18750.5
																	929.461	3889.28	941.645	21317.7															938.45	15344.1	944.691	13074.9	944.586	19657.4	939.393	18725.5
																	929.41	3872.6	941.595	21226.9															938.4	15540.9	944.641	13286.3	944.536	19757.5	939.343	18736.6
																	929.361	3877.36	941.545	21282.5															938.35	15686	944.591	13278.8	944.486	19727.2	939.293	18733.8
																	929.311	3770.12	941.495	21160.1															938.3	15385.8	944.541	13401.2	944.436	19909.2	939.244	18903.4
																	929.26	3932.18	941.445	21232.4															938.25	15432.5	944.491	13271.4	944.386	19619.5	939.193	18514.2
																	929.211	3910.73	941.395	21145.3															938.2	15517.6	944.441	13315.9	944.336	19766.6	939.143	18619.8
																	929.16	3944.09	941.345	20972.9															938.15	15607.6	944.391	13223.2	944.286	19684.7	939.093	18572.6
																	929.111	3929.79	941.295	20932.2															938.1	15449.2	944.341	13593.9	944.236	19646.8	939.043	18728.3
																	929.061	3910.73	941.245	21030.4															938.05	15352.4	944.291	13723.7	944.186	19542.2	938.994	19042.5
																	929.01	3901.2	941.195	20969.2															938	15425.8	944.241	13304.8	944.136	19266.1	938.943	18728.3
																	928.961	3762.97	941.145	21032.2															937.95	15517.6	944.191	13378.9	944.086	19492.1	938.893	19011.9
																	928.91	3786.8	941.095	21100.8															937.9	15317.4	944.141	13519.8	944.036	19895.5	938.843	18964.6
																	928.861	3879.75	941.045	21369.6															937.85	15636	944.091	13271.4	943.986	19502.7	938.793	18936.8
																	928.811	3956.01	940.995	21089.7															937.8	15412.5	944.041	13434.5	943.936	19705.9	938.744	18914.6
																	928.76	3934.56	940.945	21047.1															937.75	15352.4	943.991	13204.7	943.886	19516.4	938.693	18859
																	928.711	3813.02	940.895	21002.6															937.7	15602.6	943.941	13249.2	943.836	19530	938.643	19061.9
																	928.66	3910.73	940.845	21165.7															937.65	15714.4	943.891	13534.6	943.786	19480	938.593	19167.6
																	928.611	3801.1	940.795	20859.9															937.6	15542.6	943.841	13000.8	943.736	19527	938.543	19084.2
																	928.561	3782.04	940.745	20882.1															937.55	15360.8	943.791	13093.5	943.686	19458.7	938.494	19217.6
																	928.51	3882.13	940.695	20993.3															937.5	15627.7	943.741	13330.7	943.636	19372.3	938.443	18861.7
																	928.461	3822.55	940.645	20796.8															937.45	15722.8	943.691	13341.9	943.586	19375.3	938.393	19173.1
																	928.41	3789.19	940.595	20663.4															937.4	15510.9	943.641	13056.4	943.536	19307.1	938.343	19348.3
																	928.361	3751.06	940.545	20715.3															937.35	15626	943.591	13212.1	943.486	19525.5	938.293	19428.9
																	928.311	3701.01	940.495	20767.2															937.3	15569.3	943.541	13275.1	943.436	19407.2	938.244	19262.1
																	928.26	3653.35	940.445	20680.1															937.25	15831.2	943.491	12856.2	943.386	19261.6	938.193	19548.5
																	928.211	3886.9	940.395	20307.5															937.2	15657.7	943.441	13097.2	943.336	19561.9	938.143	19512.3
																	928.16	3739.14	940.345	20472.5															937.15	16064.7	943.391	12904.4	943.286	19414.8	938.093	19976.7
																	928.111	3822.55	940.295	20465.1															937.1	15706.1	943.341	13115.7	943.236	19454.2	938.043	19437.3
																	928.061	3705.78	940.245	20227.8															937.05	15826.2	943.291	12889.6	943.186	19305.6	937.994	19448.4
																	928.01	3865.45	940.195	20681.9															937	15946.3	943.241	13082.4	943.136	19129.7	937.943	19887.7
																	927.961	3920.26	940.145	20407.6															936.95	15974.6	943.191	12926.7	943.086	19352.6	937.893	20023.9
																	927.91	3874.98	940.095	20453.9															936.9	15812.8	943.141	13045.3	943.036	19018.9	937.843	20129.6
																	927.861	3777.27	940.045	20316.8															936.85	15963	943.091	12893.3	942.986	19049.3	937.793	20360.3
																	927.811	3686.71	939.995	20424.3															936.8	15692.7	943.041	12707.9	942.936	19043.2	937.744	20338.1
																	927.76	3608.07	939.945	20142.5															936.75	15816.2	942.991	12548.5	942.886	19062.9	937.693	20349.2
																	927.711	3798.72	939.895	19936.8															936.7	15939.6	942.941	12670.9	942.836	18877.9	937.643	20707.9
																	927.66	3662.88	939.845	20207.4															936.65	15983	942.891	12952.6	942.786	18947.7	937.593	20552.2
																	927.611	3591.39	939.795	20346.4															936.6	16103.1	942.841	12782.1	942.736	19172.1	937.543	20688.4
																	927.561	3741.53	939.745	19944.2															936.55	16019.7	942.791	12619	942.686	19178.2	937.494	21016.5
																	927.51	3720.08	939.695	20005.4															936.5	16356.7	942.741	12808	942.636	19166.1	937.443	21077.7
																	927.461	3670.03	939.645	20001.7															936.45	16254.9	942.691	13019.3	942.586	18956.8	937.393	21263.9
																	927.41	3724.84	939.595	20042.5															936.4	16076.4	942.641	12711.7	942.536	18773.3	937.343	21555.9
																	927.361	3858.3	939.545	19994.2															936.35	16191.5	942.591	12504.1	942.486	19140.3	937.293	21722.7
																	927.311	3784.42	939.495	20133.3															936.3	16490.1	942.541	12711.7	942.436	19050.8	937.244	21700.5
																	927.26	3803.49	939.445	19934.9															936.25	16485.1	942.491	12904.4	942.386	18862.7	937.193	22061.9
																	927.211	3839.23	939.395	19686.6															936.2	16443.4	942.441	12407.7	942.336	19067.5	937.143	22673.6
																			939.345	19601.3															936.15	16106.4	942.391	12481.8	942.286	18902.2	937.093	22726.4
																			939.295	19884.9															936.1	16470.1	942.341	12485.5	942.236	18981	937.043	22926.6
																			939.245	19883															936.05	16678.6	942.291	12856.2	942.186	18774.8	936.994	23073.9
																			939.195	19836.7															936	16720.3	942.241	12745	942.136	18894.6	936.943	22868.2
																			939.145	19605															935.95	16580.2	942.191	12496.6	942.086	18956.8	936.893	23268.5
																			939.095	19595.7															935.9	16890.5	942.141	12459.6	942.036	19028	936.843	23652.2
																			939.045	19807															935.85	16923.8	942.091	12511.5	941.986	18785.4	936.793	23969.2
																			938.995	20051.7															935.8	16902.2	942.041	12118.5	941.936	18811.2	936.744	24603.1
																			938.945	19940.5															935.75	17204.1	941.991	12422.5	941.886	18850.6	936.693	24519.7
																			938.895	19567.9															935.7	17025.6	941.941	12556	941.836	18908.2	936.643	24708.8
																			938.845	19719.9															935.65	17080.7	941.891	12252	941.786	19031.1	936.593	25070.2
																			938.795	19866.4															935.6	17295.9	941.841	12289	941.736	18735.4	936.543	25679.1
																			938.745	19949.8															935.55	17222.5	941.791	12048.1	941.686	18680.8	936.494	25965.5
																			938.695	19608.7															935.5	17464.3	941.741	12411.4	941.636	18853.6	936.443	26574.4
																			938.645	19697.7															935.45	17379.3	941.691	12474.4	941.586	19032.6	936.393	26429.8
																			938.595	19744															935.4	17334.2	941.641	12051.8	941.536	18790	936.343	26702.3
																			938.545	19960.9															935.35	17407.6	941.591	12129.6	941.486	18870.3	936.293	27060.9
																			938.495	20042.5															935.3	17494.4	941.541	12181.5	941.436	18777.8	936.244	27636.5
																			938.445	19859															935.25	17596.1	941.491	12088.9	941.386	18944.6	936.193	27689.3
																			938.395	19816.3															935.2	17617.8	941.441	12300.2	941.336	18970.4	936.143	27997.9
																			938.345	19966.5															935.15	17914.8	941.391	11892.4	941.286	18735.4	936.093	28748.6
																			938.295	19710.7															935.1	17866.4	941.341	11970.2	941.236	18987.1	936.043	29304.6
																			938.245	20001.7															935.05	17721.2	941.291	12448.4	941.186	18624.6	935.994	29571.5
																			938.195	20118.4															935	17854.7	941.241	12355.8	941.136	18541.2	935.943	30333.4
																			938.145	19994.2															934.95	17577.8	941.191	12366.9	941.086	18770.2	935.893	30600.3
																			938.095	20109.2															934.9	17833	941.141	12426.2	941.036	18633.7	935.843	31317.6
																			938.045	20107.3															934.85	17876.4	941.091	12100	940.986	18595.8	935.793	31345.4
																			937.995	20135.1															934.8	17831.3	941.041	12025.8	940.936	18336.5	935.744	32207.3
																			937.945	20387.2															934.75	17863	940.991	12333.5	940.886	18375.9	935.693	32668.8
																			937.895	20472.5															934.7	17841.4	940.941	12441	940.836	18507.9	935.643	32527
																			937.845	20383.5															934.65	17934.8	940.891	12244.6	940.786	18520	935.593	33322.2
																			937.795	20366.8															934.6	17966.5	940.841	12125.9	940.736	18303.1	935.543	33989.5
																			937.745	20125.9															934.55	18121.6	940.791	11996.2	940.686	18315.3	935.494	34562.2
																			937.695	20211.1															934.5	18216.7	940.741	11829.4	940.636	18357.7	935.443	35115.5
																			937.645	20487.3															934.45	18326.8	940.691	12011	940.586	18263.7	935.393	35919
																			937.595	20604.1															934.4	18246.7	940.641	12007.3	940.536	18131.8	935.343	36230.4
																			937.545	20678.2															934.35	18436.9	940.591	11981.4	940.486	18319.8	935.293	37150.7
																			937.495	20713.4															934.3	18333.5	940.541	11847.9	940.436	18066.6	935.244	37061.8
																			937.445	20400.2															934.25	18456.9	940.491	11988.8	940.386	18218.2	935.193	37815.2
																			937.395	20526.2															934.2	18420.2	940.441	11684.8	940.336	18262.2	935.143	38532.5
																			937.345	20615.2															934.15	18650.4	940.391	11973.9	940.286	18304.7	935.093	39202.6
																			937.295	20869.1															934.1	18802.2	940.341	12025.8	940.236	18096.9	935.043	39689.2
																			937.245	20754.2															934.05	18944	940.291	11881.3	940.186	18128.7	934.994	40200.7
																			937.195	20854.3															934	19084.2	940.241	11885	940.136	17931.6	934.943	40551.1
																			937.145	20785.7															933.95	19608	940.191	11417.9	940.086	18042.3	934.893	40893
																			937.095	21045.2															933.9	19908.2	940.141	11662.5	940.036	18151.5	934.843	41919
																			937.045	21186.1															933.85	20392	940.091	11992.5	939.986	18106	934.793	42302.7
																			936.995	21323.2															933.8	20925.8	940.041	11740.4	939.936	18071.1	934.744	43045
																			936.945	21382.6															933.75	21389.6	939.991	11699.6	939.886	18160.6	934.693	42944.9
																			936.895	21265.8															933.7	21916.8	939.941	11377.1	939.836	17893.7	934.643	43982
																			936.845	21419.6															933.65	22579	939.891	11655.1	939.786	18121.2	934.593	43767.9
																			936.795	21475.2															933.6	23042.8	939.841	11922	939.736	18080.2	934.543	43670.6
																			936.745	21801.5															933.55	23643.3	939.791	11733	939.686	17974.1	934.494	44515.8
																			936.695	22066.5															933.5	24637.6	939.741	11599.5	939.636	17823.9	934.443	45152.5
																			936.645	22190.7															933.45	25468.3	939.691	11647.7	939.586	17790.6	934.393	44855
																			936.595	21868.2															933.4	26524.3	939.641	11321.5	939.536	17883.1	934.343	45222
																			936.545	21933.1															933.35	27253.3	939.591	11555	939.486	17874	934.293	44543.6
																			936.495	22088.8															933.3	28022.4	939.541	11417.9	939.436	17713.2	934.244	44593.7
																			936.445	22162.9															933.25	29153.4	939.491	11536.5	939.386	18124.2	934.193	45222
																			936.395	22563.3															933.2	30386.2	939.441	11366	939.336	17907.3	934.143	45138.6
																			936.345	22631.9															933.15	31532.2	939.391	11651.4	939.286	17834.5	934.093	45536.2
																			936.295	22791.3															933.1	32257.9	939.341	11454.9	939.236	17822.4	934.043	45263.7
																			936.245	23152.7															933.05	33400.6	939.291	11288.1	939.186	17687.4	933.994	44546.4
																			936.195	23210.2															933	34004.5	939.241	11629.2	939.136	17734.4	933.943	44994
																			936.145	23605															932.95	34530	939.191	11532.8	939.086	17957.4	933.893	44946.8
																			936.095	23399.2															932.9	35170.6	939.141	11366	939.036	17908.8	933.843	44087.6
																			936.045	23669.8															932.85	35235.6	939.091	11807.1	938.986	17763.3	933.793	43817.9
																			935.995	23807															932.8	35025.4	939.041	11484.6	938.936	17842.1	933.744	43553.8
																			935.945	23747.7															932.75	34755.2	938.991	11610.6	938.886	17678.3	933.693	44254.5
																			935.895	24077.6															932.7	34261.4	938.941	11406.8	938.836	17858.8	933.643	43776.2
																			935.845	24166.6															932.65	33333.9	938.891	11165.8	938.786	18019.5	933.593	43453.7
																			935.795	24196.2															932.6	32596.5	938.841	11699.6	938.736	18096.9	933.543	43159
																			935.745	24342.7															932.55	31423.8	938.791	11655.1	938.686	17934.6	933.494	42730.8
																			935.695	24522.5															932.5	30504.6	938.741	11477.2	938.636	17965	933.443	42091.4
																			935.645	24830.2															932.45	29455.3	938.691	11458.7	938.586	17839.1	933.393	42169.2
																			935.595	25002.5															932.4	27939	938.641	11581	938.536	17822.4	933.343	41863.4
																			935.545	24752.3															932.35	26547.7	938.591	11877.6	938.486	17927	933.293	41335.1
																			935.495	25039.6															932.3	25406.6	938.541	11503.1	938.436	17843.6	933.244	40117.3
																			935.445	25441.8															932.25	24145.5	938.491	11532.8	938.386	18036.2	933.193	39191.5
																			935.395	25189.8															932.2	23288	938.441	11358.6	938.336	17699.6	933.143	38618.7
																			935.345	25373.3															932.15	22340.5	938.391	11406.8	938.286	17902.8	933.093	38399.1
																			935.295	25582.7															932.1	21391.3	938.341	11588.4	938.236	17861.8	933.043	37111.8
																			935.245	25402.9															932.05	20518.8	938.291	11625.5	938.186	17805.7	932.994	36155.4
																			935.195	25569.7															932	19924.9	938.241	11577.3	938.136	17817.8	932.943	35588.2
																			935.145	25656.8															931.95	19119.2	938.191	11314.1	938.086	17801.2	932.893	34904.2
																			935.095	26083.2															931.9	18523.7	938.141	11262.2	938.036	17754.2	932.843	33664.2
																			935.045	26070.2															931.85	18099.9	938.091	11518	937.986	17811.8	932.793	32449.2
																			934.995	25573.4															931.8	17634.5	938.041	11595.8	937.936	17913.4	932.744	31212
																			934.945	26064.6															931.75	17357.6	937.991	11492	937.886	17957.4	932.693	30338.9
																			934.895	25957.1															931.7	16945.5	937.941	11384.5	937.836	18028.6	932.643	29376.9
																			934.845	26140.6															931.65	16752	937.891	11551.3	937.786	18099.9	932.593	28829.2
																			934.795	26149.9															931.6	16550.2	937.841	11684.8	937.736	17921	932.543	27216.6
																			934.745	26014.6															931.55	16251.6	937.791	11595.8	937.686	18071.1	932.494	26018.3
																			934.695	26263															931.5	16023	937.741	11981.4	937.636	18030.2	932.443	24928.4
																			934.645	26387.2															931.45	15872.9	937.691	11758.9	937.586	17857.3	932.393	24225
																			934.595	26316.7															931.4	15697.7	937.641	11514.3	937.536	18274.3	932.343	23240.8
																			934.545	26633.7															931.35	15374.1	937.591	11454.9	937.486	18197	932.293	22334.4
																			934.495	26652.2															931.3	15339.1	937.541	11555	937.436	17969.5	932.244	21180.5
																			934.445	27295.4															931.25	15304	937.491	11847.9	937.386	18266.7	932.193	20838.5
																			934.395	27640.2															931.2	15572.6	937.441	11948	937.336	18119.6	932.143	20427.1
																			934.345	27571.6															931.15	14988.7	937.391	11940.6	937.286	17921	932.093	19228.7
																			934.295	28062.8															931.1	15065.5	937.341	11799.7	937.236	18045.3	932.043	18831.2
																			934.245	28780.1															931.05	15000.4	937.291	11903.5	937.186	18618.6	931.994	18586.5
																			934.195	28924.7															931	14925.4	937.241	11833.1	937.136	18520	931.943	17744
																			934.145	29417.7															930.95	14902	937.191	11658.8	937.086	18304.7	931.893	17004.5
																			934.095	30672.6															930.9	14700.1	937.141	11733	937.036	18184.9	931.843	17104.6
																			934.045	31223.1															930.85	14650.1	937.091	11881.3	936.986	18221.2	931.793	16609.7
																			933.995	31688.3															930.8	14500	937.041	11610.6	936.936	18359.3	931.744	16556.8
																			933.945	32368.6															930.75	14508.3	936.991	12088.9	936.886	18532.1	931.693	15942.4
																			933.895	33795.8															930.7	14471.6	936.941	12122.2	936.836	18447.2	931.643	15753.3
																			933.845	34450.1															930.65	14429.9	936.891	12125.9	936.786	18394.1	931.593	15619.9
																			933.795	35428.8															930.6	14473.3	936.841	12281.6	936.736	18207.6	931.543	15728.3
																			933.745	36665.1															930.55	14433.2	936.791	12085.2	936.686	18626.2	931.494	15108.3
																			933.695	37762.4															930.5	14498.3	936.741	12107.4	936.636	18680.8	931.443	15186.1
																			933.645	38572.4															930.45	14283.1	936.691	11929.5	936.586	18953.7	931.393	14866.4
																			933.595	40570.5															930.4	14166.3	936.641	11666.2	936.536	18735.4	931.343	14435.5
																			933.545	41184.1															930.35	14249.7	936.591	12092.6	936.486	18674.7	931.293	14282.5
																			933.495	41721.6															930.3	14404.9	936.541	12259.4	936.436	18829.4	931.244	14619
																			933.445	42965.3															930.25	14354.8	936.491	12092.6	936.386	18843	931.193	14674.6
																			933.395	43686.3															930.2	14178	936.441	12044.4	936.336	18880.9	931.143	14154.6
																			933.345	44516.7															930.15	14238	936.391	12103.7	936.286	18837	931.093	14074
																			933.295	44616.8															930.1	13939.5	936.341	12096.3	936.236	18844.5	931.043	14335.4
																			933.245	44943.1															930.05	13842.7	936.291	12607.9	936.186	18996.2	930.994	14060.1
																			933.195	44592.7															930	14014.5	936.241	12329.8	936.136	19134.2	930.943	13896.1
																			933.145	44149.7															929.95	13989.5	936.191	12381.7	936.086	19548.2	930.893	13659.7
																			933.095	43573.3															929.9	14189.7	936.141	12352.1	936.036	19217.6	930.843	13948.9
																			933.045	42828.2															929.85	14181.3	936.091	12170.4	935.986	19223.7	930.793	13670.9
																			932.995	41432.4															929.8	14156.3	936.041	12392.8	935.936	19261.6	930.744	13665.3
																			932.945	40539															929.75	14092.9	935.991	12355.8	935.886	19519.4	930.693	13559.6
																			932.895	38833.8															929.7	14009.5	935.941	12782.1	935.836	19825.7	930.643	13693.1
																			932.845	37185.9															929.65	13979.5	935.891	12856.2	935.786	19577	930.593	13312.2
																			932.795	36116.4															929.6	13927.8	935.841	12848.8	935.736	19619.5	930.543	13481.8
																			932.745	34765.2															929.55	13884.4	935.791	12997.1	935.686	19862.1	930.494	13156.5
																			932.695	32896.8															929.5	13709.2	935.741	12619	935.636	19801.5	930.443	13328.9
																			932.645	31823.6															929.45	13769.3	935.691	12878.5	935.586	19930.4	930.393	13454
																			932.595	30526.1															929.4	13937.8	935.641	12771	935.536	20101.8	930.343	13256.6
																			932.545	29215.7															929.35	13807.7	935.591	12915.5	935.486	20162.4	930.293	13270.5
																			932.495	27960.8															929.3	13827.7	935.541	12974.9	935.436	20254.9	930.244	13365
																			932.445	26815.3															929.25	13896.1	935.491	12960	935.386	20547.6	930.193	13098.1
																			932.395	25579															929.2	13792.6	935.441	13130.6	935.336	20458.1	930.143	13112
																			932.345	24815.3															929.15	14143	935.391	13011.9	935.286	20376.3	930.093	13098.1
																			932.295	24009															929.1	14099.6	935.341	13416	935.236	20606.8	930.043	12689.4
																			932.245	23393.7															929.05	13931.1	935.291	13171.3	935.186	20632.6	929.994	12733.9
																			932.195	22698.6															929	13836	935.241	13371.5	935.136	20670.5	929.943	13031.4
																			932.145	22298.2															928.95	13675.9	935.191	13290	935.086	21010.2	929.893	13148.2
																			932.095	21601.3															928.9	13709.2	935.141	13571.7	935.036	21148.2	929.843	12986.9
																			932.045	21269.5															928.85	13899.4	935.091	13542	934.986	20831.2	929.793	13092.6
																			931.995	21013.7															928.8	13937.8	935.041	13601.4	934.936	20697.8	929.744	12936.9
																			931.945	20531.8															928.75	13901.1	934.991	13512.4	934.886	20803.9	929.693	12733.9
																			931.895	19994.2															928.7	13777.6	934.941	13197.3	934.836	20744.8	929.643	12909.1
																			931.845	19914.5															928.65	13679.2	934.891	13304.8	934.786	20822.1	929.593	13000.8
																			931.795	19862.7															928.6	13759.3	934.841	13490.1	934.736	21045	929.543	12850.7
																			931.745	19121.2															928.55	13761	934.791	13619.9	934.686	20928.3	929.494	12633.8
																			931.695	18897															928.5	14007.8	934.741	13701.4	934.636	20966.2	929.443	13000.8
																			931.645	19128.7															928.45	14039.5	934.691	13938.7	934.586	20767.5	929.393	13006.4
																			931.595	19023															928.4	13796	934.641	13575.4	934.536	20941.9	929.343	13059.2
																			931.545	18741.2															928.35	13781	934.591	13560.6	934.486	21051.1	929.293	12934.1
																			931.495	18689.4															928.3	13807.7	934.541	14053.6	934.436	20887.3	929.244	12772.8
																			931.445	18365															928.25	13761	934.491	13364.1	934.386	20985.9	929.193	12834
																			931.395	18207.4															928.2	13737.6	934.441	13638.4	934.336	21020.8	929.143	12686.6
																			931.345	18111															928.15	13745.9	934.391	13942.4	934.286	20992	929.093	12575.4
																			931.295	18168.5															928.1	13654.2	934.341	14164.8	934.236	21002.6	929.043	12558.7
																			931.245	18133.3															928.05	13750.9	934.291	13812.7	934.186	21143.6	928.994	12783.9
																			931.195	18092.5															928	13657.5	934.241	14138.9	934.136	21307.4	928.943	12714.4
																			931.145	17784.8															927.95	13574.1	934.191	14283.5	934.086	21550.1	928.893	12711.6
																			931.095	17545.7															927.9	13654.2	934.141	14479.9	934.036	21630.4	928.843	12811.7
																			931.045	17744															927.85	13575.8	934.091	14761.7	933.986	21860.9	928.793	12675.5
																			930.995	17527.2															927.8	13672.5	934.041	14457.7	933.936	22285.6	928.744	12892.4
																			930.945	17308.5															927.75	13517.4	933.991	14461.4	933.886	22786	928.693	12842.3
																			930.895	17447.5															927.7	13734.3	933.941	14828.4	933.836	22989.3	928.643	12853.5
																			930.845	17716.2															927.65	13842.7	933.891	15039.7	933.786	23266.8	928.593	12708.9
																			930.795	17593.9															927.6	13624.2	933.841	15395.6	933.736	23568.6	928.543	12628.2
																			930.745	17484.5															927.55	13732.6	933.791	15981.3	933.686	24331.4	928.494	12717.2
																			930.695	17393.7															927.5	13687.5	933.741	15688.5	933.636	24841	928.443	12569.9
																			930.645	16974.8															927.45	13759.3	933.691	16522.6	933.586	25729.6	928.393	12703.3
																			930.595	17182.4															927.4	13627.5	933.641	17327	933.536	26374.2	928.343	12714.4
																			930.545	17023																	933.591	18035.1	933.486	27203.7	928.293	12436.4
																			930.495	17165.7																	933.541	18898.8	933.436	28145.5	928.244	12294.6
																			930.445	17095.3																	933.491	19484.5	933.386	29336
																			930.395	17304.8																	933.441	20051.7	933.336	29935
																			930.345	17039.7																	933.391	20782	933.286	30688.7
																			930.295	16937.8																	933.341	22035	933.236	31880.7
																			930.245	17036																	933.291	22676.3	933.186	32711.8
																			930.195	17067.5																	933.241	24377.9	933.136	33821.9
																			930.145	17180.6																	933.191	25734.7	933.086	34524.1
																			930.095	17136.1																	933.141	27069.3	933.036	35743.4
																			930.045	17021.2																	933.091	28748.6	932.986	36832.2
																			929.995	16954.4																	933.041	29983	932.936	37673.9
																			929.945	16845.1																	932.991	32259.2	932.886	38177.4
																			929.895	16958.1																	932.941	33597.5	932.836	38300.3
																			929.845	17023																	932.891	34880.1	932.786	38764.3
																			929.795	16993.4																	932.841	35692	932.736	38834.1
																			929.745	17154.6																	932.791	37686.4	932.686	38172.9
																			929.695	17099																	932.741	38172	932.636	37854.4
																			929.645	16898.8																	932.691	38924.6	932.586	36809.5
																			929.595	16891.4																	932.641	39454.7	932.536	36131.6
																			929.545	16826.5																	932.591	39614.1	932.486	35065.5
																			929.495	16743.1																	932.541	39172.9	932.436	33925
																			929.445	16776.5																	932.491	37682.7	932.386	32440.3
																			929.395	16863.6																	932.441	36637.3	932.336	30602.3
																			929.345	16956.3																	932.391	35406.5	932.286	29519.5
																			929.295	16735.7																	932.341	33679	932.236	28228.9
																			929.245	16902.5																	932.291	31996	932.186	26976.2
																			929.195	16872.9																	932.241	30409.4	932.136	25875.2
																			929.145	16865.5																	932.191	28685.6	932.086	24812.1
																			929.095	16934																	932.141	26598.5	932.036	23785.4
																			929.045	16935.9																	932.091	24515.1	931.986	23189.4
																			928.995	16631.9																	932.041	22668.9	931.936	22388.7
																			928.945	16882.1																	931.991	21504.9	931.886	21712.3
																			928.895	16867.3																	931.941	20496.6	931.836	21302.9
																			928.845	16854.3																	931.891	19262.1	931.786	20665.9
																			928.795	16604.1																	931.841	17731.1	931.736	20195.8
																			928.745	16782																	931.791	16941.5	931.686	19393.5
																			928.695	16552.2																	931.741	16211.2	931.636	19091.7
																			928.645	16461.4																	931.691	15503.1	931.586	19005.3
																			928.595	16683.8																	931.641	14746.9	931.536	18691.4
																																					931.591	14327.9	931.486	18206.1
																																					931.541	13456.8	931.436	18112.1
																																					931.491	13004.5	931.386	18110.5
																																					931.441	12689.4	931.336	17945.2
																																					931.391	12548.5	931.286	17704.1
																																					931.341	12011	931.236	17493.3
																																					931.291	11773.8	931.186	17417.5
																																					931.241	11796	931.136	17403.8
																																					931.191	11662.5	931.086	17340.1
																																					931.141	11644	931.036	17124.8
																																					931.091	10987.9	930.986	17244.6
																																					931.041	11032.3	930.936	17364.4
																																					930.991	11354.9	930.886	16988.3
																																					930.941	11184.3	930.836	16683.5
																																					930.891	10835.9	930.786	16818.4
																																					930.841	10728.4	930.736	16900.3
																																					930.791	10620.8	930.686	16844.2
																																					930.741	10528.2	930.636	16700.2
																																					930.691	10457.7	930.586	16725.9
																																					930.641	10346.5	930.536	16609.2
																																					930.591	10253.8	930.486	16645.6
																																					930.541	10442.9	930.436	16689.5
																																					930.491	10372.5	930.386	16616.7
																																					930.441	10101.9	930.336	16601.6
																																					930.391	10268.7	930.286	16487.8
																																					930.341	10161.2	930.236	16522.7
																																					930.291	10042.5	930.186	16594
																																					930.241	9920.2	930.136	16224
																																					930.191	9527.25	930.086	16324.1
																																					930.141	10012.9	930.036	16484.8
																																					930.091	9831.23	929.986	16193.6
																																					930.041	9686.66	929.936	16295.2
																																					929.991	9664.41	929.886	16404.4
																																					929.941	9808.99	929.836	16287.7
																																					929.891	9860.89	929.786	16321
																																					929.841	9738.56	929.736	16289.2
																																					929.791	9668.12	929.686	16076.9
																																					929.741	9601.39	929.636	16305.9
																																					929.691	9675.54	929.586	16161.8
																																					929.641	9493.89	929.536	16086
																																					929.591	9579.15	929.486	16158.8
																																					929.541	9727.44	929.436	15969.2
																																					929.491	9649.59	929.386	16198.2
																																					929.441	9430.87	929.336	16078.4
																																					929.391	9193.61	929.286	16019.2
																																					929.341	9497.6	929.236	15946.4
																																					929.291	9664.41	929.186	16199.7
																																					929.241	9308.53	929.136	16105.7
																																					929.191	9401.21	929.086	16072.3
																																					929.141	9215.86	929.036	15715.9
																																					929.091	9386.38	928.986	15784.2
																																					929.041	9694.07	928.936	16064.7
																																					928.991	9508.72	928.886	15941.9
																																					928.941	9742.26	928.836	16195.1
																																					928.891	9375.26	928.786	16072.3
																																					928.841	9586.57	928.736	15755.4
																																					928.791	9427.16	928.686	16070.8
																																					928.741	9697.78	928.636	16063.2
																																					928.691	9427.16	928.586	15954
																																					928.641	9568.03	928.536	15937.3
																																					928.591	9471.65	928.486	16040.5
																																					928.541	9382.68	928.436	16255.8
																																					928.491	9416.04	928.386	15966.2
																																					928.441	9386.38	928.336	16023.8
																																					928.391	9371.55	928.286	15916.1
																																					928.341	9197.32	928.236	16023.8
																																					928.291	9508.72	928.186	15985.9
																																					928.241	9545.79	928.136	16129.9
																																					928.191	9697.78	928.086	15937.3
																																					928.141	9404.92	928.036	15869.1
																																					928.091	9404.92	927.986	15835.7
																																					928.041	9204.73	927.936	15838.8
																																					927.991	9449.4	927.886	16029.8
																																					927.941	9334.48	927.836	15972.2
																																					927.891	9530.96	927.786	15897.9
																																					927.841	9597.69	927.736	15998
																																					927.791	9382.68	927.686	15952.5
																																					927.741	9126.89	927.636	16084.4
																																					927.691	9286.29	927.586	15857
																																					927.641	9575.44	927.536	15937.3
																																					927.591	9304.83	927.486	16092
																																					927.541	9360.43	927.436	16092
																																					927.491	9104.64	927.386	16213.3
																																					927.441	9445.7	927.336	15825.1
																																					927.391	9401.21	927.286	15523.3
																																					927.341	9223.27	927.236	15825.1
																																					927.291	9479.06	927.186	15799.3
																																					927.241	9201.03	927.136	15934.3
																																					927.191	9338.19	927.086	16137.5
																																					927.141	9230.68	927.036	16029.8
																																					927.091	9315.95	926.986	16082.9
																																					927.041	9226.98	926.936	16193.6
																																					926.991	9093.52	926.886	15998
																																					926.941	9175.08	926.836	15891.8
																																					926.891	9245.51	926.786	16195.1
																																					926.841	9093.52	926.736	16052.6
																																					926.791	9041.62	926.686	15954
																																					926.741	9189.91	926.636	15946.4
																																					926.691	9323.36	926.586	15916.1
																																					926.641	9167.66	926.536	16076.9
																																					926.591	9304.83	926.486	16172.4
																																					926.541	9312.24	926.436	15817.5
																																					926.491	9171.37	926.386	15857
																																					926.441	9182.49	926.336	16035.9
																																					926.391	9249.22	926.286	15647.7
																																					926.341	9041.62	926.236	15788.7
																																					926.291	8997.14	926.186	15905.5
																																					926.241	9264.05	926.136	15890.3
																																					926.191	9230.68	926.086	15972.2
																																					926.141	9301.12	926.036	16095.1
																																					926.091	9104.64	925.986	16249.7
																																					926.041	9182.49	925.936	16142.1
																																					925.991	9323.36	925.886	16054.1
																																					925.941	9390.09	925.836	15999.5
																																					925.891	9423.45	925.786	16129.9
																																					925.841	9115.76	925.736	15935.8
																																					925.791	9260.34	925.686	15938.9
																																					925.741	9252.93	925.636	16101.1
																																					925.691	9367.85	925.586	15857
																																					925.641	9575.44	925.536	15829.7
																																					925.591	9434.57	925.486	15808.4
																																					925.541	9130.59	925.436	15759.9
																																					925.491	9104.64	925.386	16016.2
																																					925.441	9041.62	925.336	16092
																																					925.391	9193.61	925.286	15825.1
																																					925.341	9145.42	925.236	15963.1
																																					925.291	9312.24	925.186	15976.8
																																					925.241	9204.73	925.136	16166.3
																																					925.191	9282.58	925.086	16202.7
																																					925.141	9130.59	925.036	16089
																																					925.091	9134.3	924.986	16095.1
																																					925.041	9278.88	924.936	15948
																																					924.991	9275.17	924.886	16038.9
																																					924.941	9156.54	924.836	16007.1
																																					924.891	9282.58	924.786	15934.3
																																					924.841	9141.71	924.736	15969.2
																																					924.791	9078.69	924.686	16058.7
																																					924.741	9408.62	924.636	16016.2
																																					924.691	9223.27	924.586	15955.5
																																					924.641	9519.84	924.536	16089
																																					924.591	9149.13	924.486	15914.6
																																					924.541	9160.25	924.436	15837.2
																																					924.491	9386.38	924.386	15700.8
																																					924.441	9542.08	924.336	15887.3
																																					924.391	9049.04	924.286	15899.4
																																					924.341	9011.96	924.236	15790.2
																																					924.291	9290	924.186	16057.1
																																					924.241	9356.73	924.136	16064.7
																																					924.191	9516.13	924.086	15853.9
																																					924.141	9189.91	924.036	16196.7
																																					924.091	9212.15	923.986	16052.6
																																					924.041	9356.73	923.936	15964.6
																																					923.991	9189.91	923.886	15860
																																					923.941	9245.51	923.836	16040.5
																																					923.891	9297.41	923.786	15878.2
																																					923.841	9349.31	923.736	16181.5
																																					923.791	9278.88	923.686	16084.4
																																					923.741	9282.58	923.636	16104.2
																																					923.691	8997.14	923.586	15694.7
																																					923.641	9241.81	923.536	16228.5
																																					923.591	9353.02	923.486	16125.4
																																					923.541	9208.44	923.436	15988.9

## Sheet: Figure3
figure3a, 3c										figure3b
time(s)	SiO2-AB	time(s)	Cu-AB	time(s)	SiO2-ABC	time(s)	Cu-ABC	time(s)	baseline	deposition temperture	maximum adsorption	error bar	Final adsorption	error bar	cu	error bar
-1798.6	0	1.37	1.722	1.42	1.722	-3632.61	0	1.39	0	100	117.9	8.68085	102.56	11.5744	75.5	8.5766
-1798.38	0	1.73	0	1.67	1.722	-3632.31	0	1.69	0	200	103.5	5.4707	85.04	3.40444	9.21429	2.69921
-1798.05	0	1.93	0	1.9	1.722	-3632.05	0	1.95	0	300	88.82	1.80351	54.58	1.44406	3.45455	0.58883
-1797.83	0	2.17	0	2.14	1.722	-3631.82	0	2.18	0
-1797.38	0	2.43	0	2.39	1.722	-3631.58	0	2.42	0
-1797.08	0	2.65	0	2.62	1.722	-3631.33	0	2.67	0
-1796.8	0	2.89	0	2.89	1.722	-3631.1	0	2.9	0
-1796.61	0	3.12	0	3.15	1.722	-3630.86	0	3.14	0
-1796.36	1.722	3.4	0	3.39	1.722	-3630.61	0	3.39	0
-1796.13	0	3.73	0	3.62	1.722	-3630.3	1.722	3.7	1.722
-1795.83	0	3.95	0	3.88	3.444	-3630.1	0	3.9	0
-1795.57	0	4.18	0	4.15	1.722	-3629.87	0	4.13	0
-1795.29	0	4.49	0	4.38	1.722	-3629.57	0	4.43	0
-1795.1	0	4.73	0	4.62	3.444	-3629.3	0	4.7	0
-1794.85	0	4.91	-1.722	4.91	3.444	-3629.04	0	4.96	0
-1794.6	0	5.16	0	5.2	3.444	-3628.74	0	5.26	0
-1794.37	0	5.41	0	5.4	3.444	-3628.56	0	5.44	0
-1794.07	1.722	5.63	0	5.63	3.444	-3628.35	0	5.65	0
-1793.81	0	5.93	0	5.93	3.444	-3628.06	0	5.94	0
-1793.62	0	6.19	-1.722	6.12	3.444	-3627.79	0	6.21	0
-1793.37	1.722	6.38	0	6.38	3.444	-3627.59	0	6.41	0
-1793.06	0	6.68	-1.722	6.65	3.444	-3627.35	0	6.65	0
-1792.85	1.722	6.94	0	6.88	3.444	-3627.06	0	6.94	0
-1792.62	0	7.21	0	7.19	5.248	-3626.79	0	7.21	0
-1792.31	1.722	7.38	0	7.43	5.248	-3626.53	0	7.47	0
-1792.04	0	7.68	0	7.68	8.692	-3626.29	0	7.71	0
-1791.86	0	7.97	-1.722	7.91	10.41	-3626.09	0	7.91	0
-1791.59	0	8.17	0	8.14	8.692	-3625.79	0	8.21	0
-1791.33	0	8.42	0	8.39	8.692	-3625.56	-1.722	8.44	-1.722
-1791.09	0	8.66	0	8.69	10.41	-3625.33	0	8.67	0
-1790.86	0	8.91	0	8.95	10.41	-3625.08	0	8.92	0
-1790.61	0	9.2	0	9.14	12.22	-3624.84	0	9.16	0
-1790.31	1.722	9.47	0	9.41	12.22	-3624.55	0	9.45	0
-1790.02	0	9.67	0	9.67	12.22	-3624.28	0	9.72	0
-1789.84	0	9.91	0	9.94	12.22	-3624.06	0	9.94	0
-1789.59	0	10.2	0	10.14	12.22	-3623.83	0	10.17	0
-1789.33	0	10.51	0	10.44	12.22	-3623.53	0	10.47	0
-1789.06	0	10.7	0	10.7	13.94	-3623.34	0	10.66	0
-1788.8	0	10.9	0	10.9	12.22	-3623.05	0	10.95	0
-1788.56	1.722	11.2	0	11.2	12.22	-3622.78	0	11.22	0
-1788.33	0	11.54	0	11.56	13.94	-3622.56	0	11.44	0
-1788.08	0	11.75	0	11.76	13.94	-3622.33	0	11.67	0
-1787.83	1.722	11.92	0	11.95	13.94	-3622.03	-1.722	11.97	-1.722
-1787.58	0	12.17	-1.722	12.15	13.94	-3621.85	0	12.15	0
-1787.33	0	12.46	0	12.45	13.94	-3621.54	0	12.46	0
-1787.08	0	12.68	-1.722	12.68	13.94	-3621.27	-1.722	12.73	-1.722
-1786.82	0	12.92	-1.722	12.96	13.94	-3621	0	13	0
-1786.55	0	13.15	-1.722	13.15	13.94	-3620.77	0	13.23	0
-1786.32	0	13.57	-1.722	13.46	13.94	-3620.54	0	13.46	0
-1786.08	0	13.79	-1.722	13.73	13.94	-3620.29	0	13.71	0
-1785.83	0	13.96	0	13.96	13.94	-3620.01	0	13.99	0
-1785.59	1.722	14.18	-1.722	14.2	13.94	-3619.82	0	14.18	0
-1785.34	0	14.41	-1.722	14.45	13.94	-3619.57	0	14.43	0
-1785.07	0	14.71	0	14.68	13.94	-3619.26	-1.722	14.74	-1.722
-1784.81	0	14.98	-1.722	14.91	13.94	-3619.05	-1.722	14.95	-1.722
-1784.57	0	15.23	-1.722	15.16	13.94	-3618.82	0	15.18	0
-1784.27	0	15.46	-1.722	15.46	15.66	-3618.51	-1.722	15.49	-1.722
-1784.01	0	15.69	-1.722	15.69	13.94	-3618.24	0	15.76	0
-1783.82	0	15.94	0	15.93	13.94	-3618.06	0	15.94	0
-1783.57	1.722	16.22	0	16.19	13.94	-3617.81	0	16.19	0
-1783.28	0	16.49	-1.722	16.46	13.94	-3617.49	-1.722	16.51	-1.722
-1783.01	0	16.72	-1.722	16.71	13.94	-3617.31	0	16.69	0
-1782.82	0	16.97	-3.444	16.94	15.66	-3617.01	0	16.99	0
-1782.57	0	17.39	-1.722	17.18	15.66	-3616.75	-1.722	17.25	-1.722
-1782.28	0	17.78	-1.722	17.43	15.66	-3616.56	0	17.44	0
-1782.01	1.722	18.02	-1.722	17.72	13.94	-3616.31	0	17.69	0
-1781.75	1.722	18.28	-1.722	17.99	13.94	-3616.08	0	17.92	0
-1781.51	0	18.49	-3.444	18.19	15.66	-3615.78	-1.722	18.22	-1.722
-1781.28	0	18.8	-1.722	18.42	15.66	-3615.51	0	18.49	0
-1781.03	0	19	-1.722	18.72	15.66	-3615.3	0	18.7	0
-1780.8	0	19.24	-1.722	18.99	15.66	-3615	0	19	0
-1780.56	0	19.45	-3.444	19.24	15.66	-3614.8	0	19.2	0
-1780.31	0	19.78	-1.722	19.47	15.66	-3614.5	0	19.5	0
-1780.02	0	19.98	-3.444	19.75	15.66	-3614.27	-1.722	19.73	-1.722
-1779.75	0	20.3	-1.722	19.94	17.38	-3614.03	0	19.97	0
-1779.56	0	20.48	-3.444	20.19	15.66	-3613.78	0	20.22	0
-1779.27	0	20.81	-3.444	20.51	15.66	-3613.53	0	20.47	0
-1779	0	21.04	-1.722	20.8	17.38	-3613.3	0	20.7	0
-1778.74	0	21.34	3.444	20.98	17.38	-3613	0	21	0
-1778.5	1.722	21.53	6.97	21.26	15.66	-3612.78	0	21.22	0
-1778.27	0	21.75	10.41	21.45	15.66	-3612.46	0	21.54	0
-1778.02	0	21.98	12.22	21.72	17.38	-3612.25	-1.722	21.75	-1.722
-1777.79	0	22.25	19.19	21.98	17.38	-3612.02	-1.722	21.98	-1.722
-1777.55	0	22.46	31.32	22.21	15.66	-3611.79	-1.722	22.21	-1.722
-1777.3	0	22.71	46.99	22.45	17.38	-3611.54	0	22.46	0
-1777.07	0	22.96	53.96	22.75	17.38	-3611.29	-1.722	22.71	-1.722
-1776.77	0	23.26	55.76	23.01	17.38	-3610.99	-1.722	23.01	-1.722
-1776.51	0	23.53	53.96	23.23	17.38	-3610.79	0	23.21	0
-1776.24	0	23.73	53.96	23.46	17.38	-3610.49	-1.722	23.51	-1.722
-1776.01	0	23.96	53.96	23.76	17.38	-3610.24	0	23.76	0
-1775.77	0	24.27	52.23	23.98	17.38	-3610.01	-1.722	23.99	-1.722
-1775.52	0	24.48	50.51	24.23	27.88	-3609.77	-1.722	24.23	-1.722
-1775.29	0	24.73	50.51	24.46	48.79	-3609.52	-1.722	24.48	-1.722
-1774.99	0	25.02	50.51	24.76	60.93	-3609.29	0	24.71	0
-1774.73	0	25.24	50.51	24.96	60.93	-3608.99	-1.722	25.01	-1.722
-1774.54	0	25.48	48.79	25.3	69.7	-3608.73	-1.722	25.27	-1.722
-1774.29	0	25.83	48.79	25.51	67.9	-3608.46	-1.722	25.54	-1.722
-1773.99	0	26.04	48.79	25.77	69.7	-3608.24	-1.722	25.76	-1.722
-1773.73	0	26.3	46.99	25.99	69.7	-3608.01	-1.722	25.99	-1.722
-1773.46	0	26.49	45.26	26.27	64.45	-3607.76	-1.722	26.24	-1.722
-1773.23	0	26.74	45.26	26.5	64.45	-3607.53	-1.722	26.47	-1.722
-1773	0	26.99	45.26	26.74	62.73	-3607.23	-1.722	26.77	-1.722
-1772.75	0	27.24	45.26	27.02	60.93	-3606.96	-1.722	27.04	-1.722
-1772.51	0	27.49	45.26	27.25	59.2	-3606.7	-1.722	27.3	-1.722
-1772.28	0	27.74	43.54	27.5	57.48	-3606.47	-1.722	27.53	-1.722
-1772.03	0	28	43.54	27.77	59.2	-3606.23	-1.722	27.77	-1.722
-1771.73	0	28.27	41.82	28.02	59.2	-3605.98	-1.722	28.02	-1.722
-1771.47	0	28.52	41.82	28.25	59.2	-3605.75	-1.722	28.25	-1.722
-1771.28	0	28.78	41.82	28.5	57.48	-3605.51	-1.722	28.49	-1.722
-1770.98	0	29.03	40.02	28.75	57.48	-3605.26	-1.722	28.74	-1.722
-1770.72	0	29.33	41.82	29.03	57.48	-3604.97	-1.722	29.03	-1.722
-1770.45	0	29.53	40.02	29.31	55.76	-3604.7	-1.722	29.3	-1.722
-1770.28	0	29.77	40.02	29.56	57.48	-3604.47	-1.722	29.53	-1.722
-1769.99	0	30.03	40.02	29.75	55.76	-3604.23	-1.722	29.77	-1.722
-1769.72	0	30.3	40.02	30.03	55.76	-3603.99	-1.722	30.01	-1.722
-1769.45	0	30.55	40.02	30.3	55.76	-3603.75	-1.722	30.25	-1.722
-1769.22	0	30.78	40.02	30.5	55.76	-3603.52	-3.444	30.48	-3.444
-1768.99	-1.722	31.01	40.02	30.73	55.76	-3603.21	-1.722	30.79	-1.722
-1768.74	0	31.26	40.02	31	55.76	-3602.97	-3.444	31.03	-3.444
-1768.5	0	31.5	40.02	31.26	55.76	-3602.74	-1.722	31.26	-1.722
-1768.21	0	31.73	38.29	31.54	53.96	-3602.36	-3.444	31.64	-3.444
-1767.94	0	31.98	36.57	31.73	55.76	-3602.16	-1.722	31.84	-1.722
-1767.75	0	32.31	38.29	32.04	55.76	-3601.96	-1.722	32.04	-1.722
-1767.5	0	32.57	38.29	32.23	53.96	-3601.74	-1.722	32.26	-1.722
-1767.21	0	32.9	38.29	32.5	53.96	-3601.5	-1.722	32.5	-1.722
-1766.94	0	33.12	38.29	32.76	52.23	-3601.19	-1.722	32.81	-1.722
-1766.76	0	33.38	38.29	33.01	53.96	-3600.96	-1.722	33.04	-1.722
-1766.51	0	33.57	38.29	33.24	52.23	-3600.72	-1.722	33.28	-1.722
-1766.21	0	33.74	38.29	33.54	53.96	-3600.44	-1.722	33.56	-1.722
-1765.94	0	34.02	38.29	33.82	52.23	-3600.16	-3.444	33.84	-3.444
-1765.76	0	34.29	36.57	34.13	53.96	-3599.91	-1.722	34.09	-1.722
-1765.51	0	34.52	36.57	34.32	53.96	-3599.74	-1.722	34.26	-1.722
-1765.21	0	34.77	36.57	34.62	53.96	-3599.49	-1.722	34.51	-1.722
-1764.95	0	35.08	36.57	34.8	52.23	-3599.2	-3.444	34.8	-3.444
-1764.76	0	35.29	33.13	35.01	53.96	-3598.93	-1.722	35.07	-1.722
-1764.51	0	35.54	33.13	35.24	53.96	-3598.67	-3.444	35.33	-3.444
-1764.21	-1.722	35.77	33.13	35.54	53.96	-3598.42	-1.722	35.58	-1.722
-1763.93	0	36.08	33.13	35.76	53.96	-3598.23	-1.722	35.77	-1.722
-1763.75	0	36.27	33.13	36.05	53.96	-3597.98	-1.722	36.02	-1.722
-1763.5	0	36.52	33.13	36.27	53.96	-3597.67	-1.722	36.33	-1.722
-1763.2	0	36.82	33.13	36.54	53.96	-3597.42	-1.722	36.58	-1.722
-1762.93	-1.722	37.27	33.13	36.77	53.96	-3597.18	-1.722	36.82	-1.722
-1762.73	0	37.55	33.13	37.03	53.96	-3596.95	-1.722	37.05	-1.722
-1762.43	0	37.78	31.32	37.27	53.96	-3596.7	-1.722	37.3	-1.722
-1762.25	0	38.06	33.13	37.5	52.23	-3596.43	-1.722	37.57	-1.722
-1762	0	38.27	33.13	37.78	53.96	-3596.17	-1.722	37.83	-1.722
-1761.7	0	38.56	33.13	38.06	52.23	-3595.92	-1.722	38.08	-1.722
-1761.44	0	38.83	33.13	38.28	53.96	-3595.69	-1.722	38.31	-1.722
-1761.23	0	39.19	33.13	38.53	52.23	-3595.44	-1.722	38.56	-1.722
-1760.94	0	39.39	34.85	38.8	50.51	-3595.2	-1.722	38.8	-1.722
-1760.73	0	39.72	33.13	39.09	48.79	-3594.97	-1.722	39.03	-1.722
-1760.44	0	39.94	33.13	39.3	50.51	-3594.72	-1.722	39.28	-1.722
-1760.24	0	40.25	33.13	39.53	48.79	-3594.42	-1.722	39.58	-1.722
-1759.94	-1.722	40.56	33.13	39.78	48.79	-3594.16	-1.722	39.84	-1.722
-1759.72	0	40.76	33.13	40.01	48.79	-3593.92	-1.722	40.08	-1.722
-1759.42	0	40.93	33.13	40.31	48.79	-3593.69	-1.722	40.31	-1.722
-1759.22	0	41.2	33.13	40.61	48.79	-3593.44	-1.722	40.56	-1.722
-1758.92	0	41.39	33.13	40.83	48.79	-3593.21	-1.722	40.79	-1.722
-1758.72	0	41.75	33.13	41.01	50.51	-3592.89	-1.722	41.11	-1.722
-1758.43	0	41.95	33.13	41.32	48.79	-3592.71	-1.722	41.29	-1.722
-1758.16	0	42.26	33.13	41.59	50.51	-3592.46	-1.722	41.54	-1.722
-1757.97	-1.722	42.46	33.13	41.81	50.51	-3592.14	0	41.86	0
-1757.72	0	42.79	33.13	42.04	48.79	-3591.93	-1.722	42.07	-1.722
-1757.43	-1.722	43.15	34.85	42.31	50.51	-3591.69	-1.722	42.31	-1.722
-1757.16	0	43.38	33.13	42.57	50.51	-3591.43	-1.722	42.57	-1.722
-1756.9	0	43.63	33.13	42.79	50.51	-3591.16	-1.722	42.84	-1.722
-1756.71	0	43.85	33.13	43.03	50.51	-3590.93	-1.722	43.07	-1.722
-1756.46	-1.722	44.04	34.85	43.34	50.51	-3590.69	-1.722	43.31	-1.722
-1756.16	-1.722	44.3	33.13	43.52	50.51	-3590.4	-1.722	43.6	-1.722
-1755.9	0	44.57	33.13	43.77	50.51	-3590.13	-1.722	43.87	-1.722
-1755.71	0	44.9	33.13	44.07	50.51	-3589.93	0	44.07	0
-1755.46	0	45.22	33.13	44.38	50.51	-3589.7	-1.722	44.3	-1.722
-1755.17	-1.722	45.41	33.13	44.59	52.23	-3589.4	-1.722	44.6	-1.722
-1754.9	0	45.65	34.85	44.88	52.23	-3589.2	-1.722	44.8	-1.722
-1754.71	0	45.91	33.13	45.08	52.23	-3588.88	-1.722	45.12	-1.722
-1754.46	0	46.19	34.85	45.37	50.51	-3588.68	-1.722	45.32	-1.722
-1754.17	-1.722	46.39	34.85	45.55	52.23	-3588.45	-1.722	45.55	-1.722
-1753.9	0	46.68	33.13	45.85	50.51	-3588.2	-1.722	45.8	-1.722
-1753.71	0	46.88	34.85	46.07	52.23	-3587.9	0	46.1	0
-1753.42	0	47.08	34.85	46.36	52.23	-3587.65	-1.722	46.35	-1.722
-1753.15	0	47.3	34.85	46.55	52.23	-3587.39	0	46.61	0
-1752.97	0	47.6	33.13	46.85	52.23	-3587.17	0	46.83	0
-1752.65	0	47.89	33.13	47.11	52.23	-3586.93	0	47.07	0
-1752.45	0	48.08	34.85	47.41	53.96	-3586.68	0	47.32	0
-1752.15	0	48.39	33.13	47.6	52.23	-3586.36	0	47.64	0
-1751.92	0	48.59	40.02	47.8	52.23	-3586.14	-1.722	47.86	-1.722
-1751.69	0	49.06	45.26	48.1	53.96	-3585.89	-1.722	48.11	-1.722
-1751.44	0	49.41	48.79	48.36	53.96	-3585.62	-1.722	48.38	-1.722
-1751.14	0	49.61	52.23	48.55	53.96	-3585.44	0	48.56	0
-1750.95	0	49.84	55.76	48.83	52.23	-3585.17	0	48.83	0
-1750.66	0	50.15	64.45	49.09	53.96	-3584.91	0	49.09	0
-1750.39	0	50.44	80.11	49.37	53.96	-3584.66	0	49.34	0
-1750.13	-1.722	50.65	85.36	49.56	53.96	-3584.42	-1.722	49.58	-1.722
-1749.91	0	50.97	81.84	49.84	53.96	-3584.14	0	49.86	0
-1749.67	0	51.2	81.84	50.08	53.96	-3583.88	0	50.12	0
-1749.44	0	51.46	81.84	50.31	53.96	-3583.64	0	50.36	0
-1749.19	0	51.67	80.11	50.56	53.96	-3583.41	0	50.59	0
-1748.89	0	51.95	78.39	50.81	53.96	-3583.16	-1.722	50.84	-1.722
-1748.63	-1.722	52.15	78.39	51.09	57.48	-3582.93	0	51.07	0
-1748.43	0	52.51	76.59	51.4	60.93	-3582.63	-1.722	51.37	-1.722
-1748.19	0	52.71	76.59	51.61	60.93	-3582.36	0	51.64	0
-1747.88	-1.722	53.01	74.87	51.79	60.93	-3582.1	0	51.9	0
-1747.68	0	53.21	74.87	52.1	62.73	-3581.86	0	52.14	0
-1747.38	0	53.51	74.87	52.39	62.73	-3581.65	0	52.35	0
-1747.12	0	53.71	73.14	52.62	62.73	-3581.41	0	52.59	0
-1746.93	0	54.01	71.42	52.85	64.45	-3581.18	0	52.82	0
-1746.68	0	54.23	71.42	53.13	64.45	-3580.87	0	53.13	0
-1746.38	-1.722	54.52	71.42	53.34	64.45	-3580.63	0	53.37	0
-1746.12	0	54.73	71.42	53.62	64.45	-3580.4	0	53.6	0
-1745.88	0	54.93	71.42	53.9	66.17	-3580.15	0	53.85	0
-1745.65	-1.722	55.15	69.7	54.18	64.45	-3579.91	0	54.09	0
-1745.4	-1.722	55.4	69.7	54.38	66.17	-3579.62	0	54.38	0
-1745.17	-1.722	55.6	69.7	54.6	64.45	-3579.35	0	54.65	0
-1744.87	0	55.83	69.7	54.83	66.17	-3579.17	0	54.83	0
-1744.6	0	56.1	69.7	55.16	66.17	-3578.92	0	55.08	0
-1744.42	-1.722	56.41	69.7	55.36	66.17	-3578.59	1.722	55.41	1.722
-1744.17	0	56.61	71.42	55.66	66.17	-3578.39	0	55.61	0
-1743.87	0	57.02	69.7	55.85	66.17	-3578.12	0	55.88	0
-1743.61	0	57.24	69.7	56.11	66.17	-3577.86	0	56.14	0
-1743.42	-1.722	57.46	69.7	56.38	64.45	-3577.62	0	56.38	0
-1743.12	0	57.66	69.7	56.69	66.17	-3577.4	0	56.6	0
-1742.86	0	57.92	69.7	56.88	66.17	-3577.11	1.722	56.89	1.722
-1742.67	0	58.17	67.9	57.1	64.45	-3576.89	0	57.11	0
-1742.37	-1.722	58.44	67.9	57.33	66.17	-3576.59	0	57.41	0
-1742.11	0	58.7	67.9	57.64	66.17	-3576.36	0	57.64	0
-1741.87	-1.722	58.92	67.9	57.85	66.17	-3576.11	1.722	57.89	1.722
-1741.64	0	59.23	67.9	58.14	66.17	-3575.87	0	58.13	0
-1741.39	0	59.42	67.9	58.41	66.17	-3575.62	1.722	58.38	1.722
-1741.16	-1.722	59.62	67.9	58.72	66.17	-3575.37	0	58.63	0
-1740.86	-1.722	59.89	67.9	58.91	66.17	-3575.12	0	58.88	0
-1740.59	-1.722	60.2	69.7	59.22	66.17	-3574.88	0	59.12	0
-1740.41	0	60.44	67.9	59.41	66.17	-3574.63	0	59.37	0
-1740.16	-1.722	60.78	67.9	59.66	66.17	-3574.36	0	59.64	0
-1739.85	-1.722	61.01	69.7	59.84	66.17	-3574.1	0	59.9	0
-1739.64	-1.722	61.25	67.9	60.09	66.17	-3573.86	1.722	60.14	1.722
-1739.41	-1.722	61.54	67.9	60.39	67.9	-3573.63	1.722	60.37	1.722
-1739.11	-1.722	61.75	67.9	60.67	66.17	-3573.32	0	60.68	0
-1738.85	0	61.93	67.9	60.87	67.9	-3573.13	0	60.87	0
-1738.58	0	62.37	66.17	61.11	66.17	-3572.86	0	61.14	0
-1738.33	-1.722	62.85	66.17	61.4	67.9	-3572.6	0	61.4	0
-1738.1	-1.722	63.09	64.45	61.7	66.17	-3572.33	0	61.67	0
-1737.86	-1.722	63.31	64.45	61.93	67.9	-3572.13	1.722	61.87	1.722
-1737.61	-1.722	63.51	64.45	62.18	67.9	-3571.86	0	62.14	0
-1737.38	0	63.71	64.45	62.39	67.9	-3571.6	0	62.4	0
-1737.15	-1.722	64.04	62.73	62.62	67.9	-3571.37	1.722	62.63	1.722
-1736.83	-1.722	64.32	64.45	62.85	67.9	-3571.07	1.722	62.93	1.722
-1736.63	-1.722	64.58	64.45	63.1	69.7	-3570.8	1.722	63.2	1.722
-1736.34	-1.722	64.82	64.45	63.4	67.9	-3570.62	1.722	63.38	1.722
-1736.07	-1.722	65.01	64.45	63.68	67.9	-3570.37	0	63.63	0
-1735.88	0	65.3	64.45	63.93	67.9	-3570.07	1.722	63.93	1.722
-1735.63	-1.722	65.51	64.45	64.12	67.9	-3569.82	1.722	64.18	1.722
-1735.34	-1.722	65.93	64.45	64.37	67.9	-3569.59	1.722	64.41	1.722
-1735.07	0	66.29	64.45	64.62	67.9	-3569.32	1.722	64.68	1.722
-1734.81	-1.722	66.55	64.45	64.87	69.7	-3569.06	1.722	64.94	1.722
-1734.6	0	66.8	66.17	65.12	69.7	-3568.79	1.722	65.21	1.722
-1734.37	0	66.99	66.17	65.4	69.7	-3568.62	1.722	65.38	1.722
-1734.07	0	67.25	64.45	65.66	69.7	-3568.32	1.722	65.68	1.722
-1733.81	-1.722	67.44	64.45	65.94	69.7	-3568.06	1.722	65.94	1.722
-1733.61	0	67.78	64.45	66.13	69.7	-3567.84	0	66.16	0
-1733.37	0	68	66.17	66.41	69.7	-3567.61	0	66.39	0
-1733.08	-1.722	68.28	66.17	66.68	69.7	-3567.31	1.722	66.69	1.722
-1732.81	-1.722	68.48	66.17	66.96	69.7	-3567.04	1.722	66.96	1.722
-1732.62	-1.722	68.67	64.45	67.14	69.7	-3566.81	1.722	67.19	1.722
-1732.37	0	68.95	66.17	67.41	69.7	-3566.58	1.722	67.42	1.722
-1732.08	-1.722	69.34	64.45	67.67	73.14	-3566.33	1.722	67.67	1.722
-1731.81	0	69.56	64.45	67.92	90.53	-3566.09	0	67.91	0
-1731.62	-1.722	69.86	64.45	68.16	99.3	-3565.86	1.722	68.14	1.722
-1731.33	0	70.04	64.45	68.39	102.7	-3565.55	0	68.45	0
-1731.06	-1.722	70.36	64.45	68.64	109.7	-3565.28	1.722	68.72	1.722
-1730.8	0	70.56	66.17	68.91	111.4	-3565.09	1.722	68.91	1.722
-1730.56	-1.722	70.9	66.17	69.17	115	-3564.84	1.722	69.16	1.722
-1730.33	-1.722	71.2	64.45	69.5	113.2	-3564.55	1.722	69.45	1.722
-1730.08	0	71.5	64.45	69.72	113.2	-3564.28	1.722	69.72	1.722
-1729.85	-1.722	71.79	64.45	69.98	111.4	-3564.1	1.722	69.9	1.722
-1729.61	-1.722	71.98	64.45	70.19	111.4	-3563.85	1.722	70.15	1.722
-1729.3	-1.722	72.17	64.45	70.43	108	-3563.55	1.722	70.45	1.722
-1729.03	-1.722	72.42	64.45	70.67	108	-3563.28	1.722	70.72	1.722
-1728.85	0	72.65	64.45	70.9	109.7	-3563.08	1.722	70.92	1.722
-1728.6	-1.722	72.99	64.45	71.15	109.7	-3562.82	1.722	71.18	1.722
-1728.3	0	73.2	66.17	71.42	109.7	-3562.55	1.722	71.45	1.722
-1728.04	-1.722	73.46	66.17	71.68	109.7	-3562.32	1.722	71.68	1.722
-1727.85	-1.722	73.66	66.17	72.01	109.7	-3562.08	3.444	71.92	3.444
-1727.6	0	73.98	66.17	72.21	109.7	-3561.83	1.722	72.17	1.722
-1727.29	-1.722	74.33	64.45	72.43	109.7	-3561.58	1.722	72.42	1.722
-1727.1	0	74.62	66.17	72.65	109.7	-3561.29	1.722	72.71	1.722
-1726.85	0	74.96	66.17	72.93	108	-3561.07	1.722	72.93	1.722
-1726.55	-1.722	75.16	66.17	73.2	108	-3560.84	1.722	73.16	1.722
-1726.29	-1.722	75.46	64.45	73.46	108	-3560.54	1.722	73.46	1.722
-1726.1	0	75.77	64.45	73.65	108	-3560.26	1.722	73.74	1.722
-1725.84	-1.722	75.99	64.45	73.94	108	-3560.06	1.722	73.94	1.722
-1725.57	-1.722	76.18	64.45	74.16	108	-3559.79	1.722	74.21	1.722
-1725.34	-1.722	76.44	64.45	74.46	108	-3559.57	1.722	74.43	1.722
-1725.04	0	76.72	69.7	74.66	108	-3559.28	1.722	74.72	1.722
-1724.84	-1.722	77.02	71.42	74.96	108	-3559.03	3.444	74.97	3.444
-1724.54	0	77.22	73.14	75.18	108	-3558.79	3.444	75.21	3.444
-1724.34	-1.722	77.49	76.59	75.41	108	-3558.53	3.444	75.47	3.444
-1724.04	-1.722	77.69	80.11	75.66	108	-3558.25	3.444	75.75	3.444
-1723.84	-1.722	77.99	80.11	75.96	108	-3557.98	1.722	76.02	1.722
-1723.54	0	78.17	80.11	76.18	108	-3557.78	3.444	76.22	3.444
-1723.28	-1.722	78.5	78.39	76.41	108	-3557.51	1.722	76.49	1.722
-1723.09	-1.722	78.7	78.39	76.69	108	-3557.25	1.722	76.75	1.722
-1722.84	-1.722	79	78.39	76.96	108	-3557.01	1.722	76.99	1.722
-1722.55	-1.722	79.19	78.39	77.21	108	-3556.78	1.722	77.22	1.722
-1722.28	-1.722	79.44	76.59	77.47	108	-3556.56	1.722	77.44	1.722
-1722.01	-1.722	79.75	74.87	77.7	109.7	-3556.26	3.444	77.74	3.444
-1721.83	0	80.03	76.59	77.97	108	-3556	1.722	78	1.722
-1721.58	0	80.23	74.87	78.23	108	-3555.81	1.722	78.19	1.722
-1721.28	-1.722	80.43	74.87	78.42	108	-3555.55	3.444	78.45	3.444
-1721.02	0	80.72	74.87	78.67	108	-3555.28	3.444	78.72	3.444
-1720.75	0	81.01	74.87	78.92	108	-3555.02	3.444	78.98	3.444
-1720.56	-1.722	81.2	74.87	79.22	109.7	-3554.81	3.444	79.19	3.444
-1720.31	-1.722	81.46	74.87	79.42	108	-3554.52	1.722	79.48	1.722
-1720.02	-1.722	81.73	74.87	79.69	108	-3554.25	3.444	79.75	3.444
-1719.75	0	82.07	76.59	79.95	108	-3553.97	3.444	80.03	3.444
-1719.57	-1.722	82.29	76.59	80.18	108	-3553.78	3.444	80.22	3.444
-1719.32	-1.722	82.6	74.87	80.42	109.7	-3553.53	3.444	80.47	3.444
-1719.02	-1.722	82.81	74.87	80.68	108	-3553.3	3.444	80.7	3.444
-1718.75	-1.722	83.09	74.87	80.96	109.7	-3553	3.444	81	3.444
-1718.57	-1.722	83.27	74.87	81.25	109.7	-3552.74	3.444	81.26	3.444
-1718.27	-1.722	83.65	76.59	81.46	108	-3552.5	3.444	81.5	3.444
-1718.01	-1.722	83.85	76.59	81.71	109.7	-3552.27	3.444	81.73	3.444
-1717.82	0	84.18	74.87	81.93	108	-3552.01	1.722	81.99	1.722
-1717.57	-1.722	84.47	76.59	82.23	106.3	-3551.74	3.444	82.26	3.444
-1717.27	-1.722	84.69	76.59	82.51	106.3	-3551.48	3.444	82.52	3.444
-1717.01	-1.722	84.9	74.87	82.77	104.5	-3551.29	3.444	82.71	3.444
-1716.73	-1.722	85.13	74.87	82.96	104.5	-3550.99	3.444	83.01	3.444
-1716.54	-1.722	85.35	76.59	83.2	104.5	-3550.73	1.722	83.27	1.722
-1716.29	-1.722	85.75	74.87	83.43	102.7	-3550.49	3.444	83.51	3.444
-1716.06	-1.722	86	74.87	83.74	102.7	-3550.27	3.444	83.73	3.444
-1715.76	-1.722	86.22	74.87	83.94	104.5	-3550.04	3.444	83.96	3.444
-1715.49	-1.722	86.46	74.87	84.21	102.7	-3549.79	3.444	84.21	3.444
-1715.23	-1.722	86.77	74.87	84.47	102.7	-3549.49	3.444	84.51	3.444
-1715.04	-1.722	87.05	74.87	84.71	102.7	-3549.28	3.444	84.72	3.444
-1714.79	-1.722	87.25	74.87	84.94	104.5	-3548.96	3.444	85.04	3.444
-1714.5	-1.722	87.59	74.87	85.19	102.7	-3548.76	3.444	85.24	3.444
-1714.23	-1.722	87.84	74.87	85.49	104.5	-3548.5	3.444	85.5	3.444
-1714.04	-1.722	88.22	74.87	85.75	104.5	-3548.28	3.444	85.72	3.444
-1713.79	-1.722	88.42	74.87	85.96	104.5	-3547.98	3.444	86.02	3.444
-1713.48	-1.722	88.73	74.87	86.21	104.5	-3547.75	3.444	86.25	3.444
-1713.29	-1.722	89	74.87	86.5	104.5	-3547.5	3.444	86.5	3.444
-1713.04	-1.722	89.31	74.87	86.77	104.5	-3547.25	3.444	86.75	3.444
-1712.73	-1.722	89.5	74.87	86.96	104.5	-3547.01	3.444	86.99	3.444
-1712.47	-1.722	89.76	74.87	87.22	104.5	-3546.76	1.722	87.24	1.722
-1712.28	-1.722	90.03	74.87	87.49	106.3	-3546.53	3.444	87.47	3.444
-1712.03	-1.722	90.31	73.14	87.72	106.3	-3546.25	3.444	87.75	3.444
-1711.78	0	90.54	73.14	87.97	106.3	-3545.98	3.444	88.02	3.444
-1711.53	-1.722	90.82	73.14	88.23	106.3	-3545.75	3.444	88.25	3.444
-1711.27	-1.722	91.03	73.14	88.5	104.5	-3545.52	3.444	88.48	3.444
-1711	-1.722	91.26	73.14	88.73	106.3	-3545.27	3.444	88.73	3.444
-1710.77	-1.722	91.49	71.42	88.97	106.3	-3544.97	3.444	89.03	3.444
-1710.53	-1.722	91.84	73.14	89.28	104.5	-3544.75	3.444	89.25	3.444
-1710.28	-1.722	92.04	73.14	89.47	106.3	-3544.52	1.722	89.48	1.722
-1709.97	-1.722	92.24	73.14	89.75	106.3	-3544.24	1.722	89.76	1.722
-1709.68	-1.722	92.52	73.14	90	106.3	-3543.97	3.444	90.03	3.444
-1709.49	-1.722	92.76	73.14	90.23	106.3	-3543.71	3.444	90.29	3.444
-1709.29	0	93.07	71.42	90.5	106.3	-3543.52	3.444	90.48	3.444
-1708.99	-1.722	93.3	71.42	90.78	108	-3543.24	1.722	90.76	1.722
-1708.72	0	93.49	73.14	91	106.3	-3542.96	3.444	91.04	3.444
-1708.44	-1.722	93.77	73.14	91.23	108	-3542.72	3.444	91.28	3.444
-1708.26	0	94.04	71.42	91.51	108	-3542.49	3.444	91.51	3.444
-1708.01	-1.722	94.32	71.42	91.78	106.3	-3542.24	3.444	91.76	3.444
-1707.77	-1.722	94.51	73.14	92.03	106.3	-3542.01	3.444	91.99	3.444
-1707.48	-1.722	94.88	73.14	92.26	108	-3541.76	3.444	92.24	3.444
-1707.21	-1.722	95.08	73.14	92.51	106.3	-3541.52	3.444	92.48	3.444
-1706.95	-1.722	95.39	73.14	92.76	106.3	-3541.23	3.444	92.77	3.444
-1706.71	-1.722	95.58	73.14	93.04	106.3	-3540.96	3.444	93.04	3.444
-1706.48	-1.722	95.89	73.14	93.23	108	-3540.68	3.444	93.32	3.444
-1706.23	0	96.1	73.14	93.52	108	-3540.48	3.444	93.52	3.444
-1705.99	-1.722	96.39	73.14	93.79	108	-3540.21	3.444	93.79	3.444
-1705.76	-1.722	96.6	71.42	94.08	108	-3539.95	3.444	94.05	3.444
-1705.51	-1.722	96.95	73.14	94.29	109.7	-3539.67	3.444	94.33	3.444
-1705.21	-1.722	97.16	73.14	94.57	113.2	-3539.48	5.248	94.52	5.248
-1704.95	-1.722	97.38	73.14	94.76	113.2	-3539.2	3.444	94.8	3.444
-1704.76	-1.722	97.59	71.42	95	115	-3538.93	3.444	95.07	3.444
-1704.51	-1.722	97.84	74.87	95.24	116.7	-3538.67	3.444	95.33	3.444
-1704.22	-1.722	98.03	74.87	95.52	116.7	-3538.48	3.444	95.52	3.444
-1703.95	-1.722	98.28	73.14	95.78	116.7	-3538.22	5.248	95.78	5.248
-1703.76	-1.722	98.51	73.14	95.99	116.7	-3537.95	3.444	96.05	3.444
-1703.51	-1.722	98.78	73.14	96.28	116.7	-3537.68	3.444	96.32	3.444
-1703.22	-1.722	99.01	71.42	96.55	118.4	-3537.48	3.444	96.52	3.444
-1702.95	-1.722	99.31	73.14	96.81	118.4	-3537.23	3.444	96.77	3.444
-1702.69	-1.722	99.51	73.14	97.03	118.4	-3536.94	3.444	97.06	3.444
-1702.45	-1.722	99.81	73.14	97.27	118.4	-3536.66	5.248	97.34	5.248
-1702.22	-1.722	100.03	73.14	97.52	118.4	-3536.47	3.444	97.53	3.444
-1701.97	-1.722	100.36	74.87	97.75	118.4	-3536.22	5.248	97.78	5.248
-1701.73	-1.722	100.56	73.14	98	118.4	-3535.98	5.248	98.02	5.248
-1701.44	-1.722	100.9	74.87	98.3	118.4	-3535.69	5.248	98.31	5.248
-1701.25	-1.722	101.12	73.14	98.58	120.1	-3535.42	5.248	98.58	5.248
-1701	0	101.31	73.14	98.76	120.1	-3535.17	3.444	98.83	3.444
-1700.69	-1.722	101.56	73.14	99.01	120.1	-3534.94	3.444	99.06	3.444
-1700.41	-1.722	101.81	73.14	99.25	120.1	-3534.71	3.444	99.29	3.444
-1700.22	-1.722	102.06	73.14	99.54	120.1	-3534.46	3.444	99.54	3.444
-1699.97	-1.722	102.29	73.14	99.81	118.4	-3534.22	3.444	99.78	3.444
-1699.74	-1.722	102.52	73.14	100.01	120.1	-3533.97	5.248	100.03	5.248
-1699.44	-1.722	102.77	73.14	100.26	120.1	-3533.68	3.444	100.32	3.444
-1699.18	-1.722	103.15	73.14	100.56	118.4	-3533.46	5.248	100.54	5.248
-1698.99	-1.722	103.37	73.14	100.79	120.1	-3533.19	3.444	100.81	3.444
-1698.74	-1.722	103.58	78.39	101.12	120.1	-3532.96	3.444	101.04	3.444
-1698.44	-1.722	103.79	81.84	101.32	120.1	-3532.71	3.444	101.29	3.444
-1698.18	-1.722	104.1	85.36	101.62	120.1	-3532.44	3.444	101.56	3.444
-1697.91	0	104.33	87.08	101.81	118.4	-3532.18	3.444	101.82	3.444
-1697.73	-1.722	104.69	90.53	102.01	118.4	-3531.96	3.444	102.04	3.444
-1697.48	-1.722	104.91	94.05	102.29	120.1	-3531.73	3.444	102.27	3.444
-1697.18	-1.722	105.18	99.3	102.56	120.1	-3531.43	3.444	102.57	3.444
-1696.91	-1.722	105.49	108	102.8	118.4	-3531.16	3.444	102.84	3.444
-1696.73	-1.722	105.69	109.7	103.12	118.4	-3530.93	3.444	103.07	3.444
-1696.48	-1.722	106.02	108	103.3	120.1	-3530.7	5.248	103.3	5.248
-1696.18	-1.722	106.24	106.3	103.55	118.4	-3530.42	3.444	103.58	3.444
-1695.92	-1.722	106.44	106.3	103.82	118.4	-3530.15	3.444	103.85	3.444
-1695.73	-1.722	106.75	106.3	104.01	118.4	-3529.9	5.248	104.1	5.248
-1695.48	-1.722	107.06	106.3	104.29	120.1	-3529.7	3.444	104.3	3.444
-1695.18	-1.722	107.27	104.5	104.55	118.4	-3529.43	5.248	104.57	5.248
-1694.92	-1.722	107.56	104.5	104.82	120.1	-3529.14	3.444	104.86	3.444
-1694.65	-1.722	107.83	102.7	105.05	120.1	-3528.9	3.444	105.1	3.444
-1694.42	-1.722	108.16	102.7	105.3	120.1	-3528.7	3.444	105.3	3.444
-1694.18	-1.722	108.36	102.7	105.53	120.1	-3528.42	5.248	105.58	5.248
-1693.93	-1.722	108.69	102.7	105.82	120.1	-3528.15	3.444	105.85	3.444
-1693.7	-1.722	108.89	101	106.08	120.1	-3527.87	3.444	106.13	3.444
-1693.47	-1.722	109.15	101	106.38	121.9	-3527.69	3.444	106.31	3.444
-1693.15	-1.722	109.37	101	106.56	121.9	-3527.4	5.248	106.6	5.248
-1692.97	-1.722	109.73	99.3	106.78	120.1	-3527.14	5.248	106.86	5.248
-1692.72	-1.722	109.95	99.3	107.08	121.9	-3526.86	5.248	107.14	5.248
-1692.42	-1.722	110.21	99.3	107.34	120.1	-3526.67	3.444	107.33	3.444
-1692.16	-1.722	110.42	99.3	107.55	121.9	-3526.42	5.248	107.58	5.248
-1691.97	-1.722	110.81	99.3	107.78	121.9	-3526.19	3.444	107.81	3.444
-1691.67	-1.722	111.15	99.3	108.02	121.9	-3525.91	5.248	108.09	5.248
-1691.41	-1.722	111.38	99.3	108.33	121.9	-3525.64	3.444	108.36	3.444
-1691.14	-1.722	111.71	99.3	108.59	121.9	-3525.36	5.248	108.64	5.248
-1690.96	-1.722	111.92	99.3	108.87	121.9	-3525.16	3.444	108.84	3.444
-1690.71	-3.444	112.23	97.5	109.06	121.9	-3524.89	3.444	109.11	3.444
-1690.41	-1.722	112.43	99.3	109.31	121.9	-3524.71	5.248	109.29	5.248
-1690.14	-1.722	112.79	99.3	109.56	121.9	-3524.42	3.444	109.58	3.444
-1689.96	-1.722	112.99	99.3	109.87	123.7	-3524.16	3.444	109.84	3.444
-1689.66	-3.444	113.3	97.5	110.06	121.9	-3523.88	5.248	110.12	5.248
-1689.4	-3.444	113.52	97.5	110.31	121.9	-3523.69	3.444	110.31	3.444
-1689.13	-1.722	113.77	99.3	110.56	123.7	-3523.41	3.444	110.59	3.444
-1688.94	-1.722	113.97	99.3	110.81	121.9	-3523.15	5.248	110.85	5.248
-1688.69	-1.722	114.26	97.5	111.06	123.7	-3522.86	5.248	111.14	5.248
-1688.4	-1.722	114.46	97.5	111.31	135.9	-3522.66	3.444	111.34	3.444
-1688.13	-1.722	114.83	99.3	111.56	144.6	-3522.38	5.248	111.62	5.248
-1687.93	-1.722	115.19	99.3	111.81	148	-3522.12	3.444	111.88	3.444
-1687.63	-1.722	115.41	99.3	112.06	149.8	-3521.82	5.248	112.18	5.248
-1687.45	-1.722	115.64	97.5	112.32	149.8	-3521.62	3.444	112.38	3.444
-1687.2	-1.722	115.86	97.5	112.59	151.5	-3521.37	3.444	112.63	3.444
-1686.9	-1.722	116.1	99.3	112.82	151.5	-3521.16	5.248	112.84	5.248
-1686.63	-1.722	116.42	99.3	113.05	149.8	-3520.91	3.444	113.09	3.444
-1686.37	-1.722	116.64	97.5	113.37	151.5	-3520.68	5.248	113.32	5.248
-1686.13	-1.722	116.86	97.5	113.63	151.5	-3520.38	5.248	113.62	5.248
-1685.9	-1.722	117.14	97.5	113.82	151.5	-3520.12	3.444	113.88	3.444
-1685.65	-1.722	117.42	97.5	114.07	151.5	-3519.82	3.444	114.18	3.444
-1685.42	-1.722	117.67	95.78	114.36	151.5	-3519.62	5.248	114.38	5.248
-1685.18	-1.722	117.94	97.5	114.63	151.5	-3519.35	3.444	114.65	3.444
-1684.87	-1.722	118.16	95.78	114.82	153.3	-3519.15	5.248	114.85	5.248
-1684.68	-1.722	118.51	95.78	115.07	151.5	-3518.9	3.444	115.1	3.444
-1684.43	-1.722	118.86	95.78	115.36	151.5	-3518.67	5.248	115.33	5.248
-1684.18	-1.722	119.25	94.05	115.58	151.5	-3518.33	3.444	115.67	3.444
-1683.87	-3.444	119.47	94.05	115.88	149.8	-3518.12	5.248	115.88	5.248
-1683.67	-1.722	119.67	95.78	116.1	151.5	-3517.86	5.248	116.14	5.248
-1683.37	-3.444	119.92	95.78	116.33	151.5	-3517.59	5.248	116.41	5.248
-1683.19	-3.444	120.14	95.78	116.56	149.8	-3517.31	5.248	116.69	5.248
-1682.89	-1.722	120.34	94.05	116.81	151.5	-3517.12	3.444	116.88	3.444
-1682.62	-1.722	120.64	94.05	117.06	151.5	-3516.86	5.248	117.14	5.248
-1682.36	-1.722	120.89	95.78	117.36	149.8	-3516.59	5.248	117.41	5.248
-1682.19	-1.722	121.13	94.05	117.61	151.5	-3516.31	5.248	117.69	5.248
-1681.89	-1.722	121.4	95.78	117.84	149.8	-3516.13	3.444	117.87	3.444
-1681.63	-1.722	121.62	94.05	118.11	149.8	-3515.88	5.248	118.12	5.248
-1681.36	-1.722	121.91	95.78	118.37	149.8	-3515.64	3.444	118.36	3.444
-1681.13	-1.722	122.12	95.78	118.64	151.5	-3515.41	5.248	118.59	5.248
-1680.89	-1.722	122.35	95.78	118.84	151.5	-3515.16	3.444	118.84	3.444
-1680.64	-1.722	122.66	95.78	119.11	149.8	-3514.88	3.444	119.12	3.444
-1680.41	-1.722	122.9	95.78	119.37	149.8	-3514.61	3.444	119.39	3.444
-1680.11	-1.722	123.1	95.78	119.61	149.8	-3514.35	3.444	119.65	3.444
-1679.83	-1.722	123.4	95.78	119.84	149.8	-3514.14	5.248	119.86	5.248
-1679.65	-1.722	123.62	95.78	120.09	149.8	-3513.91	5.248	120.09	5.248
-1679.4	-1.722	123.96	95.78	120.39	151.5	-3513.61	3.444	120.39	3.444
-1679.16	-1.722	124.21	95.78	120.59	151.5	-3513.35	5.248	120.65	5.248
-1678.87	-1.722	124.5	95.78	120.9	149.8	-3513.13	5.248	120.87	5.248
-1678.6	-1.722	124.71	97.5	121.15	151.5	-3512.83	5.248	121.17	5.248
-1678.41	-1.722	125.07	95.78	121.38	149.8	-3512.62	3.444	121.38	3.444
-1678.12	-1.722	125.27	95.78	121.62	149.8	-3512.38	3.444	121.62	3.444
-1677.85	-1.722	125.58	95.78	121.87	151.5	-3512.13	5.248	121.87	5.248
-1677.59	-3.444	125.81	95.78	122.1	151.5	-3511.84	3.444	122.16	3.444
-1677.35	-1.722	126.11	95.78	122.34	151.5	-3511.6	3.444	122.4	3.444
-1677.12	-1.722	126.38	95.78	122.65	151.5	-3511.34	5.248	122.66	5.248
-1676.87	-1.722	126.63	95.78	122.91	151.5	-3511.13	5.248	122.87	5.248
-1676.63	-1.722	126.95	95.78	123.23	149.8	-3510.84	5.248	123.16	5.248
-1676.4	-1.722	127.17	97.5	123.41	151.5	-3510.62	5.248	123.38	5.248
-1676.15	-1.722	127.39	97.5	123.71	151.5	-3510.37	5.248	123.63	5.248
-1675.84	-1.722	127.66	95.78	123.9	151.5	-3510.12	5.248	123.88	5.248
-1675.57	-1.722	128.01	95.78	124.11	151.5	-3509.89	3.444	124.11	3.444
-1675.39	-1.722	128.22	97.5	124.35	151.5	-3509.59	5.248	124.41	5.248
-1675.14	-1.722	128.56	95.78	124.64	151.5	-3509.32	5.248	124.68	5.248
-1674.84	-1.722	128.78	95.78	124.91	151.5	-3509.11	5.248	124.89	5.248
-1674.58	-1.722	129.11	95.78	125.19	151.5	-3508.87	5.248	125.13	5.248
-1674.39	-3.444	129.32	95.78	125.38	151.5	-3508.62	5.248	125.38	5.248
-1674.14	-1.722	129.62	95.78	125.64	151.5	-3508.29	5.248	125.71	5.248
-1673.83	-3.444	129.84	95.78	125.91	149.8	-3508.08	5.248	125.92	5.248
-1673.64	-1.722	130.18	95.78	126.11	148	-3507.8	3.444	126.2	3.444
-1673.39	-1.722	130.39	97.5	126.36	148	-3507.58	5.248	126.42	5.248
-1673.09	-3.444	130.67	95.78	126.67	148	-3507.34	5.248	126.66	5.248
-1672.83	-1.722	130.92	97.5	126.88	148	-3507.08	5.248	126.92	5.248
-1672.64	-1.722	131.15	101	127.13	148	-3506.78	3.444	127.22	3.444
-1672.39	-3.444	131.43	104.5	127.36	148	-3506.56	5.248	127.44	5.248
-1672.09	-1.722	131.65	106.3	127.7	148	-3506.36	3.444	127.64	3.444
-1671.83	-3.444	131.93	108	127.92	149.8	-3506.08	5.248	127.92	5.248
-1671.64	-3.444	132.29	109.7	128.15	149.8	-3505.75	5.248	128.25	5.248
-1671.35	-1.722	132.49	111.4	128.39	148	-3505.55	5.248	128.45	5.248
-1671.08	-1.722	132.77	115	128.64	148	-3505.35	5.248	128.65	5.248
-1670.82	-1.722	132.99	118.4	128.9	149.8	-3505.11	5.248	128.89	5.248
-1670.63	-3.444	133.27	120.1	129.17	149.8	-3504.77	5.248	129.23	5.248
-1670.33	-1.722	133.49	121.9	129.37	148	-3504.55	5.248	129.45	5.248
-1670.07	-3.444	133.69	120.1	129.67	148	-3504.36	5.248	129.64	5.248
-1669.8	-1.722	133.99	120.1	129.89	149.8	-3504.1	3.444	129.9	3.444
-1669.63	-3.444	134.25	118.4	130.18	149.8	-3503.83	5.248	130.17	5.248
-1669.33	-1.722	134.47	118.4	130.42	149.8	-3503.58	5.248	130.42	5.248
-1669.05	-1.722	134.82	116.7	130.65	149.8	-3503.35	5.248	130.65	5.248
-1668.87	-1.722	135.1	116.7	130.9	149.8	-3503.08	5.248	130.92	5.248
-1668.62	-3.444	135.32	118.4	131.13	151.5	-3502.82	5.248	131.18	5.248
-1668.32	-3.444	135.6	118.4	131.46	149.8	-3502.44	5.248	131.56	5.248
-1668.05	-1.722	135.85	115	131.76	149.8	-3502.23	5.248	131.77	5.248
-1667.82	-1.722	136.05	115	131.96	151.5	-3501.98	5.248	132.02	5.248
-1667.59	-3.444	136.41	115	132.13	151.5	-3501.79	3.444	132.21	3.444
-1667.34	-3.444	137.25	115	132.38	151.5	-3501.54	5.248	132.46	5.248
-1667.1	-3.444	137.58	115	132.68	151.5	-3501.34	5.248	132.66	5.248
-1666.87	-3.444	137.78	115	132.94	151.5	-3501.07	5.248	132.93	5.248
-1666.56	-1.722	137.98	115	133.13	151.5	-3500.81	5.248	133.19	5.248
-1666.29	-1.722	138.17	115	133.41	151.5	-3500.53	3.444	133.47	3.444
-1666.1	-1.722	138.56	115	133.68	151.5	-3500.32	5.248	133.68	5.248
-1665.85	-1.722	138.93	115	133.99	151.5	-3500.07	5.248	133.93	5.248
-1665.56	-3.444	139.14	115	134.18	153.3	-3499.76	5.248	134.24	5.248
-1665.29	-3.444	139.46	113.2	134.49	151.5	-3499.46	5.248	134.54	5.248
-1665.11	-1.722	139.67	115	134.69	153.3	-3499.28	5.248	134.72	5.248
-1664.86	-1.722	140.04	113.2	135	151.5	-3499.03	5.248	134.97	5.248
-1664.56	-1.722	140.26	115	135.19	151.5	-3498.83	5.248	135.17	5.248
-1664.29	-1.722	140.56	113.2	135.39	153.3	-3498.59	5.248	135.41	5.248
-1664.11	-1.722	140.81	113.2	135.69	151.5	-3498.34	5.248	135.66	5.248
-1663.86	-1.722	141.09	113.2	135.97	151.5	-3498.03	5.248	135.97	5.248
-1663.55	-1.722	141.41	113.2	136.16	151.5	-3497.76	5.248	136.24	5.248
-1663.27	-1.722	141.65	113.2	136.41	153.3	-3497.48	5.248	136.52	5.248
-1663.08	-1.722	141.91	113.2	136.7	153.3	-3497.3	5.248	136.7	5.248
-1662.83	-1.722	142.12	113.2	136.98	153.3	-3497.05	5.248	136.95	5.248
-1662.59	-1.722	142.34	113.2	137.17	153.3	-3496.81	3.444	137.19	3.444
-1662.3	-1.722	142.68	113.2	137.44	153.3	-3496.25	5.248	137.75	5.248
-1662.03	-1.722	143.02	113.2	137.7	153.3	-3495.99	3.444	138.01	3.444
-1661.77	-1.722	143.21	113.2	137.92	155	-3495.8	5.248	138.2	5.248
-1661.53	-1.722	143.58	111.4	138.17	160.2	-3495.55	3.444	138.45	3.444
-1661.3	-3.444	143.8	111.4	138.48	160.2	-3495.32	5.248	138.68	5.248
-1661.05	-1.722	144.08	111.4	138.67	162	-3494.68	5.248	139.32	5.248
-1660.82	-1.722	144.29	113.2	138.92	160.2	-3494.38	5.248	139.62	5.248
-1660.58	-3.444	144.6	111.4	139.17	163.7	-3494.19	5.248	139.81	5.248
-1660.33	-3.444	144.86	113.2	139.4	162	-3493.93	5.248	140.07	5.248
-1660.04	-3.444	145.14	111.4	139.7	163.7	-3493.72	3.444	140.28	3.444
-1659.77	-1.722	145.35	111.4	140	163.7	-3493.51	5.248	140.49	5.248
-1659.58	-1.722	145.56	111.4	140.2	163.7	-3493.29	3.444	140.71	3.444
-1659.33	-3.444	145.8	109.7	140.46	163.7	-3493.07	5.248	140.93	5.248
-1659.04	-1.722	146.19	111.4	140.67	163.7	-3492.8	3.444	141.2	3.444
-1658.77	-1.722	146.45	111.4	141.01	163.7	-3492.54	3.444	141.46	3.444
-1658.59	-3.444	146.75	109.7	141.21	163.7	-3492.29	3.444	141.71	3.444
-1658.29	-3.444	146.98	109.7	141.48	165.5	-3492.05	5.248	141.95	5.248
-1658.02	-3.444	147.22	109.7	141.68	165.5	-3491.79	5.248	142.21	5.248
-1657.76	-1.722	147.5	111.4	141.93	165.5	-3491.52	5.248	142.48	5.248
-1657.52	-1.722	147.83	109.7	142.21	165.5	-3491.27	5.248	142.73	5.248
-1657.29	-1.722	148.15	109.7	142.48	165.5	-3491.04	5.248	142.96	5.248
-1657.04	-1.722	148.33	109.7	142.71	163.7	-3490.81	5.248	143.19	5.248
-1656.81	-3.444	148.61	109.7	142.94	165.5	-3490.56	5.248	143.44	5.248
-1656.57	-1.722	148.79	109.7	143.19	163.7	-3490.29	5.248	143.71	5.248
-1656.26	-3.444	149.12	109.7	143.57	163.7	-3490.03	5.248	143.97	5.248
-1656.06	-1.722	149.32	109.7	143.79	163.7	-3489.79	5.248	144.21	5.248
-1655.82	-1.722	149.5	109.7	143.99	163.7	-3489.5	5.248	144.5	5.248
-1655.53	-1.722	149.75	109.7	144.21	165.5	-3489.26	5.248	144.74	5.248
-1655.26	-3.444	149.99	111.4	144.44	165.5	-3489.03	5.248	144.97	5.248
-1655	-1.722	150.23	109.7	144.74	165.5	-3488.76	5.248	145.24	5.248
-1654.79	-1.722	150.57	109.7	145	163.7	-3488.5	5.248	145.5	5.248
-1654.56	-1.722	150.84	109.7	145.24	163.7	-3488.22	5.248	145.78	5.248
-1654.26	-3.444	151.09	109.7	145.49	165.5	-3488.03	5.248	145.97	5.248
-1654	-1.722	151.27	109.7	145.72	165.5	-3487.76	5.248	146.24	5.248
-1653.81	-1.722	151.52	109.7	145.97	165.5	-3487.5	5.248	146.5	5.248
-1653.52	-3.444	151.84	109.7	146.2	163.7	-3487.23	5.248	146.77	5.248
-1653.25	-3.444	152.04	109.7	146.44	165.5	-3487.03	5.248	146.97	5.248
-1653.06	-1.722	152.24	109.7	146.69	165.5	-3486.8	5.248	147.2	5.248
-1652.77	-1.722	152.57	109.7	146.98	165.5	-3486.5	5.248	147.5	5.248
-1652.5	-1.722	152.85	109.7	147.25	165.5	-3486.25	5.248	147.75	5.248
-1652.31	-1.722	153.04	109.7	147.61	165.5	-3486	5.248	148	5.248
-1652.02	-1.722	153.27	109.7	147.81	165.5	-3485.75	5.248	148.25	5.248
-1651.75	-1.722	153.5	109.7	147.98	165.5	-3485.49	3.444	148.51	3.444
-1651.49	-1.722	153.75	109.7	148.28	165.5	-3485.22	5.248	148.78	5.248
-1651.25	-1.722	154.04	111.4	148.47	167.2	-3485.03	5.248	148.97	5.248
-1651.02	-1.722	154.3	109.7	148.72	165.5	-3484.77	5.248	149.23	5.248
-1650.77	-1.722	154.52	109.7	148.95	165.5	-3484.5	3.444	149.5	3.444
-1650.54	-3.444	154.88	109.7	149.25	167.2	-3484.25	5.248	149.75	5.248
-1650.3	-1.722	155.14	109.7	149.51	165.5	-3484.02	5.248	149.98	5.248
-1649.99	-3.444	155.33	109.7	149.71	165.5	-3483.79	5.248	150.21	5.248
-1649.72	-1.722	155.5	109.7	149.95	167.2	-3483.47	5.248	150.53	5.248
-1649.52	-1.722	155.83	111.4	150.29	165.5	-3483.19	5.248	150.81	5.248
-1649.29	-1.722	156.11	111.4	150.49	165.5	-3482.93	5.248	151.07	5.248
-1649.02	-3.444	156.34	111.4	150.73	167.2	-3482.73	3.444	151.27	3.444
-1648.76	-1.722	156.62	111.4	150.98	167.2	-3482.46	5.248	151.54	5.248
-1648.52	-3.444	156.92	109.7	151.24	167.2	-3482.27	5.248	151.73	5.248
-1648.29	-3.444	157.23	109.7	151.52	167.2	-3482.01	5.248	151.99	5.248
-1647.98	-1.722	157.47	111.4	151.73	165.5	-3481.71	5.248	152.29	5.248
-1647.71	-1.722	157.69	111.4	151.98	165.5	-3481.49	3.444	152.51	3.444
-1647.51	-3.444	157.98	109.7	152.24	167.2	-3481.26	5.248	152.74	5.248
-1647.28	-1.722	158.17	109.7	152.51	165.5	-3480.98	5.248	153.02	5.248
-1646.98	-1.722	158.39	109.7	152.76	167.2	-3480.68	5.248	153.32	5.248
-1646.71	-3.444	158.67	113.2	152.99	168.9	-3480.46	5.248	153.54	5.248
-1646.51	-3.444	158.86	116.7	153.27	168.9	-3480.21	5.248	153.79	5.248
-1646.28	-1.722	159.04	120.1	153.47	167.2	-3480	3.444	154	3.444
-1645.98	-1.722	159.37	121.9	153.8	167.2	-3479.76	5.248	154.24	5.248
-1645.72	-1.722	159.59	123.7	154.02	168.9	-3479.48	5.248	154.52	5.248
-1645.53	-1.722	159.82	125.4	154.28	167.2	-3479.15	3.444	154.85	3.444
-1645.23	-3.444	160.01	127.1	154.5	168.9	-3478.95	5.248	155.05	5.248
-1644.97	-1.722	160.26	132.3	154.74	168.9	-3478.75	5.248	155.25	5.248
-1644.78	-1.722	160.74	134.1	154.97	184.6	-3478.48	3.444	155.52	3.444
-1644.53	-1.722	160.98	132.3	155.22	189.8	-3478.22	5.248	155.78	5.248
-1644.23	-3.444	161.35	130.6	155.5	193.3	-3477.95	5.248	156.05	5.248
-1643.97	-1.722	161.55	132.3	155.86	195.1	-3477.75	5.248	156.25	5.248
-1643.7	-1.722	161.82	130.6	156.08	196.8	-3477.48	3.444	156.52	3.444
-1643.47	-1.722	162.04	130.6	156.25	195.1	-3477.22	3.444	156.78	3.444
-1643.23	-1.722	162.27	130.6	156.5	195.1	-3476.99	3.444	157.01	3.444
-1642.99	-1.722	162.57	130.6	156.73	195.1	-3476.75	5.248	157.25	5.248
-1642.75	-3.444	162.77	128.9	157.01	195.1	-3476.5	5.248	157.5	5.248
-1642.45	-1.722	163.07	128.9	157.28	195.1	-3476.25	3.444	157.75	3.444
-1642.19	-1.722	163.27	128.9	157.55	196.8	-3475.94	3.444	158.06	3.444
-1642	-1.722	163.54	127.1	157.78	196.8	-3475.66	3.444	158.34	3.444
-1641.75	-1.722	163.82	128.9	158.01	196.8	-3475.41	5.248	158.59	5.248
-1641.46	-3.444	164.02	128.9	158.26	196.8	-3475.22	5.248	158.78	5.248
-1641.19	-1.722	164.32	127.1	158.54	196.8	-3474.97	3.444	159.03	3.444
-1641	-1.722	164.57	127.1	158.81	198.5	-3474.74	3.444	159.26	3.444
-1640.75	-1.722	164.8	127.1	159.07	196.8	-3474.44	5.248	159.56	5.248
-1640.46	-1.722	165.14	127.1	159.25	196.8	-3474.24	3.444	159.76	3.444
-1640.19	-1.722	165.35	127.1	159.51	195.1	-3473.94	3.444	160.06	3.444
-1640.01	-1.722	165.56	127.1	159.78	196.8	-3473.68	5.248	160.32	5.248
-1639.76	-3.444	165.81	128.9	160.01	196.8	-3473.4	5.248	160.6	5.248
-1639.44	-1.722	166.09	127.1	160.24	195.1	-3473.21	3.444	160.79	3.444
-1639.26	-3.444	166.3	127.1	160.56	196.8	-3472.96	3.444	161.04	3.444
-1638.96	-3.444	166.58	127.1	160.74	195.1	-3472.73	3.444	161.27	3.444
-1638.7	-3.444	166.8	125.4	160.99	196.8	-3472.43	5.248	161.57	5.248
-1638.43	-1.722	167.08	127.1	161.29	195.1	-3472.24	3.444	161.76	3.444
-1638.2	-1.722	167.34	127.1	161.55	195.1	-3471.95	5.248	162.05	5.248
-1637.96	-1.722	167.61	127.1	161.82	195.1	-3471.68	3.444	162.32	3.444
-1637.71	-3.444	167.79	127.1	162.05	196.8	-3471.48	3.444	162.52	3.444
-1637.48	-1.722	168.04	125.4	162.26	195.1	-3471.23	3.444	162.77	3.444
-1637.24	-1.722	168.4	127.1	162.57	195.1	-3470.98	3.444	163.02	3.444
-1636.93	-1.722	168.62	127.1	162.77	195.1	-3470.73	3.444	163.27	3.444
-1636.73	-3.444	168.81	125.4	163.04	195.1	-3470.42	5.248	163.58	5.248
-1636.5	-3.444	169.14	125.4	163.27	195.1	-3470.15	3.444	163.85	3.444
-1636.2	-1.722	169.35	127.1	163.5	195.1	-3469.95	3.444	164.05	3.444
-1635.93	-3.444	169.6	125.4	163.75	196.8	-3469.72	3.444	164.28	3.444
-1635.73	-3.444	169.95	127.1	164.07	195.1	-3469.42	5.248	164.58	5.248
-1635.43	-3.444	170.17	127.1	164.28	195.1	-3469.15	3.444	164.85	3.444
-1635.23	-3.444	170.34	125.4	164.55	195.1	-3468.95	3.444	165.05	3.444
-1634.94	-1.722	170.57	127.1	164.77	195.1	-3468.7	5.248	165.3	5.248
-1634.73	-1.722	170.81	127.1	165.13	195.1	-3468.44	3.444	165.56	3.444
-1634.44	-1.722	171.1	127.1	165.33	195.1	-3468.17	5.248	165.83	5.248
-1634.17	-3.444	171.29	127.1	165.59	195.1	-3467.94	5.248	166.06	5.248
-1633.98	-1.722	171.55	125.4	165.78	195.1	-3467.7	5.248	166.3	5.248
-1633.73	-3.444	171.82	125.4	166.03	195.1	-3467.42	3.444	166.58	3.444
-1633.44	-3.444	172.18	125.4	166.27	196.8	-3467.2	3.444	166.8	3.444
-1633.17	-1.722	172.38	125.4	166.56	195.1	-3466.91	3.444	167.09	3.444
-1632.99	-1.722	172.63	125.4	166.83	196.8	-3466.69	3.444	167.31	3.444
-1632.7	-1.722	172.82	125.4	167.12	196.8	-3466.39	5.248	167.61	5.248
-1632.44	-3.444	173.15	123.7	167.34	196.8	-3466.19	5.248	167.81	5.248
-1632.21	-3.444	173.35	123.7	167.51	195.1	-3465.96	5.248	168.04	5.248
-1631.97	-1.722	173.61	125.4	167.79	195.1	-3465.66	5.248	168.34	5.248
-1631.68	-1.722	173.88	123.7	168.06	196.8	-3465.46	5.248	168.54	5.248
-1631.41	-1.722	174.14	123.7	168.34	195.1	-3465.16	3.444	168.84	3.444
-1631.21	-1.722	174.32	121.9	168.53	196.8	-3464.9	5.248	169.1	5.248
-1630.97	-1.722	174.58	123.7	168.79	196.8	-3464.66	3.444	169.34	3.444
-1630.68	-1.722	174.85	123.7	169.06	195.1	-3464.43	3.444	169.57	3.444
-1630.41	-3.444	175.13	123.7	169.32	193.3	-3464.18	3.444	169.82	3.444
-1630.15	-1.722	175.33	123.7	169.53	191.6	-3463.94	5.248	170.06	5.248
-1629.91	-3.444	175.61	121.9	169.82	193.3	-3463.63	3.444	170.37	3.444
-1629.68	-1.722	175.8	123.7	170.09	193.3	-3463.44	5.248	170.56	5.248
-1629.43	-1.722	176.14	123.7	170.32	191.6	-3463.18	5.248	170.82	5.248
-1629.19	-1.722	176.34	123.7	170.56	193.3	-3462.91	5.248	171.09	5.248
-1628.96	-1.722	176.66	123.7	170.81	193.3	-3462.65	5.248	171.35	5.248
-1628.65	-3.444	176.86	123.7	171.04	193.3	-3462.4	5.248	171.6	5.248
-1628.38	-1.722	177.09	123.7	171.34	193.3	-3462.15	3.444	171.85	3.444
-1628.18	-1.722	177.34	121.9	171.6	193.3	-3461.9	3.444	172.1	3.444
-1627.95	-3.444	177.58	123.7	171.79	193.3	-3461.67	5.248	172.33	5.248
-1627.65	-3.444	177.83	123.7	172.04	193.3	-3461.43	5.248	172.57	5.248
-1627.39	-1.722	178.17	123.7	172.33	193.3	-3461.15	5.248	172.85	5.248
-1627.18	-3.444	178.37	123.7	172.6	193.3	-3460.89	5.248	173.11	5.248
-1626.95	-3.444	178.65	123.7	172.86	193.3	-3460.67	5.248	173.33	5.248
-1626.65	-1.722	178.84	123.7	173.04	193.3	-3460.43	5.248	173.57	5.248
-1626.39	-1.722	179.09	123.7	173.33	195.1	-3460.15	3.444	173.85	3.444
-1626.2	-1.722	179.39	123.7	173.6	193.3	-3459.89	5.248	174.11	5.248
-1625.9	-1.722	179.68	123.7	173.88	195.1	-3459.62	3.444	174.38	3.444
-1625.64	-1.722	179.87	123.7	174.11	195.1	-3459.39	5.248	174.61	5.248
-1625.45	-1.722	180.18	125.4	174.35	193.3	-3459.12	5.248	174.88	5.248
-1625.19	-1.722	180.38	123.7	174.6	193.3	-3458.94	5.248	175.06	5.248
-1624.92	-1.722	180.66	121.9	174.83	195.1	-3458.69	3.444	175.31	3.444
-1624.69	-3.444	180.9	125.4	175.06	195.1	-3458.39	3.444	175.61	3.444
-1624.39	-3.444	181.19	123.7	175.31	195.1	-3458.14	3.444	175.86	3.444
-1624.12	-3.444	181.41	123.7	175.61	195.1	-3457.89	3.444	176.11	3.444
-1623.92	-1.722	181.6	123.7	175.8	195.1	-3457.64	3.444	176.36	3.444
-1623.69	-1.722	181.83	123.7	176.09	196.8	-3457.39	3.444	176.61	3.444
-1623.39	-3.444	182.21	123.7	176.36	195.1	-3457.14	5.248	176.86	5.248
-1623.13	-3.444	182.41	123.7	176.64	195.1	-3456.89	3.444	177.11	3.444
-1622.86	-1.722	182.6	123.7	176.83	196.8	-3456.64	5.248	177.36	5.248
-1622.69	-3.444	182.85	123.7	177.08	195.1	-3456.39	5.248	177.61	5.248
-1622.44	-3.444	183.14	123.7	177.31	195.1	-3456.14	5.248	177.86	5.248
-1622.13	-1.722	183.38	123.7	177.56	195.1	-3455.89	3.444	178.11	3.444
-1621.93	-3.444	183.63	123.7	177.92	196.8	-3455.64	3.444	178.36	3.444
-1621.63	-1.722	183.92	123.7	178.12	196.8	-3455.39	5.248	178.61	5.248
-1621.36	-3.444	184.11	123.7	178.36	196.8	-3455.15	5.248	178.85	5.248
-1621.18	-3.444	184.36	123.7	178.59	196.8	-3454.88	5.248	179.12	5.248
-1620.93	-3.444	184.6	121.9	178.84	196.8	-3454.6	5.248	179.4	5.248
-1620.63	-3.444	184.89	123.7	179.07	196.8	-3454.41	5.248	179.59	5.248
-1620.37	-1.722	185.24	123.7	179.37	196.8	-3454.13	5.248	179.87	5.248
-1620.1	-1.722	185.45	123.7	179.63	196.8	-3453.87	3.444	180.13	3.444
-1619.91	-1.722	185.64	123.7	179.82	196.8	-3453.6	3.444	180.4	3.444
-1619.65	-3.444	185.86	123.7	180.07	198.5	-3453.4	3.444	180.6	3.444
-1619.38	-3.444	186.17	130.6	180.37	196.8	-3453.1	3.444	180.9	3.444
-1619.15	-3.444	186.45	130.6	180.63	196.8	-3452.85	3.444	181.15	3.444
-1618.91	-3.444	186.64	134.1	180.9	196.8	-3452.62	3.444	181.38	3.444
-1618.66	-3.444	186.92	135.9	181.09	198.5	-3452.38	5.248	181.62	5.248
-1618.42	-1.722	187.11	137.6	181.34	198.5	-3452.13	5.248	181.87	5.248
-1618.17	-3.444	187.4	139.3	181.63	203.8	-3451.88	5.248	182.12	5.248
-1617.92	-1.722	187.67	142.8	181.9	203.8	-3451.64	5.248	182.36	5.248
-1617.67	-1.722	187.9	144.6	182.19	205.5	-3451.39	5.248	182.61	5.248
-1617.35	-3.444	188.14	144.6	182.38	205.5	-3451.14	5.248	182.86	5.248
-1617.15	-1.722	188.39	146.3	182.6	205.5	-3450.89	5.248	183.11	5.248
-1616.92	-1.722	188.64	144.6	182.83	205.5	-3450.62	3.444	183.38	3.444
-1616.62	-3.444	188.93	144.6	183.13	207.2	-3450.34	5.248	183.66	5.248
-1616.36	-3.444	189.12	142.8	183.39	207.2	-3450.06	3.444	183.94	3.444
-1616.09	-1.722	189.37	141	183.58	207.2	-3449.84	5.248	184.16	5.248
-1615.86	-1.722	189.62	142.8	183.88	209	-3449.54	5.248	184.46	5.248
-1615.62	-3.444	189.88	142.8	184.16	209	-3449.36	5.248	184.64	5.248
-1615.37	-3.444	190.15	139.3	184.35	209	-3449.05	5.248	184.95	5.248
-1615.14	-3.444	190.52	142.8	184.63	209	-3448.84	3.444	185.16	3.444
-1614.91	-1.722	190.77	141	184.89	209	-3448.56	5.248	185.44	5.248
-1614.66	-3.444	191.07	141	185.16	209	-3448.34	5.248	185.66	5.248
-1614.36	-3.444	191.26	139.3	185.39	209	-3448.11	5.248	185.89	5.248
-1614.09	-3.444	191.55	141	185.67	209	-3447.83	5.248	186.17	5.248
-1613.86	-3.444	191.76	141	185.86	210.7	-3447.64	5.248	186.36	5.248
-1613.63	-3.444	192.04	141	186.14	209	-3447.36	3.444	186.64	3.444
-1613.38	-1.722	192.24	141	186.41	207.2	-3447.1	3.444	186.9	3.444
-1613.14	-1.722	192.5	141	186.59	209	-3446.85	3.444	187.15	3.444
-1612.85	-1.722	192.69	139.3	186.86	209	-3446.61	5.248	187.39	5.248
-1612.66	-1.722	192.89	139.3	187.2	209	-3446.33	3.444	187.67	3.444
-1612.36	-3.444	193.16	139.3	187.4	209	-3446.05	3.444	187.95	3.444
-1612.1	-1.722	193.43	139.3	187.64	209	-3445.82	5.248	188.18	5.248
-1611.83	-3.444	193.63	139.3	187.93	209	-3445.61	3.444	188.39	3.444
-1611.66	-3.444	193.92	139.3	188.12	209	-3445.35	5.248	188.65	5.248
-1611.36	-1.722	194.21	139.3	188.37	209	-3445.08	5.248	188.92	5.248
-1611.1	-3.444	194.47	139.3	188.62	209	-3444.85	3.444	189.15	3.444
-1610.83	-1.722	194.66	137.6	188.85	209	-3444.62	5.248	189.38	5.248
-1610.52	-1.722	194.95	137.6	189.15	209	-3444.37	3.444	189.63	3.444
-1610.33	-3.444	195.14	137.6	189.37	209	-3444.13	3.444	189.87	3.444
-1610.13	-3.444	195.39	139.3	189.6	209	-3443.84	3.444	190.16	3.444
-1609.84	-3.444	195.7	137.6	189.9	209	-3443.57	3.444	190.43	3.444
-1609.57	-1.722	196	137.6	190.16	209	-3443.29	3.444	190.71	3.444
-1609.38	-3.444	196.26	137.6	190.41	209	-3443.1	3.444	190.9	3.444
-1609.09	-1.722	196.45	139.3	190.65	209	-3442.85	3.444	191.15	3.444
-1608.82	-1.722	196.65	139.3	190.88	210.7	-3442.6	3.444	191.4	3.444
-1608.62	-1.722	196.95	139.3	191.13	210.7	-3442.35	3.444	191.65	3.444
-1608.32	-3.444	197.25	137.6	191.38	210.7	-3442.1	3.444	191.9	3.444
-1608.12	-1.722	197.43	137.6	191.63	210.7	-3441.85	3.444	192.15	3.444
-1607.89	-3.444	197.68	139.3	191.93	209	-3441.6	3.444	192.4	3.444
-1607.59	-1.722	197.93	137.6	192.19	209	-3441.34	3.444	192.66	3.444
-1607.32	-3.444	198.25	137.6	192.4	210.7	-3441.07	3.444	192.93	3.444
-1607.06	-3.444	198.43	137.6	192.63	209	-3440.81	3.444	193.19	3.444
-1606.82	-3.444	198.68	139.3	192.88	209	-3440.61	3.444	193.39	3.444
-1606.59	-3.444	198.93	137.6	193.18	209	-3440.29	3.444	193.71	3.444
-1606.34	-3.444	199.17	137.6	193.46	210.7	-3440.01	5.248	193.99	5.248
-1606.11	-3.444	199.46	135.9	193.64	210.7	-3439.81	3.444	194.19	3.444
-1605.87	-1.722	199.73	137.6	193.91	210.7	-3439.56	3.444	194.44	3.444
-1605.56	-3.444	199.91	137.6	194.17	209	-3439.33	3.444	194.67	3.444
-1605.3	-1.722	200.18	137.6	194.39	210.7	-3439.09	3.444	194.91	3.444
-1605.09	-1.722	200.48	135.9	194.69	210.7	-3438.84	3.444	195.16	3.444
-1604.86	-3.444	200.71	135.9	194.97	209	-3438.55	3.444	195.45	3.444
-1604.56	-3.444	200.91	135.9	195.17	210.7	-3438.34	3.444	195.66	3.444
-1604.3	-3.444	201.21	134.1	195.41	210.7	-3438.09	5.248	195.91	5.248
-1604.09	-1.722	201.47	134.1	195.64	210.7	-3437.83	3.444	196.17	3.444
-1603.78	-3.444	201.76	135.9	195.94	210.7	-3437.56	3.444	196.44	3.444
-1603.58	-3.444	201.96	135.9	196.17	210.7	-3437.31	3.444	196.69	3.444
-1603.35	-3.444	202.19	135.9	196.45	210.7	-3437.06	5.248	196.94	5.248
-1603.11	-3.444	202.43	134.1	196.64	210.7	-3436.82	3.444	197.18	3.444
-1602.8	-3.444	202.74	134.1	196.92	210.7	-3436.55	3.444	197.45	3.444
-1602.6	-3.444	203	135.9	197.18	210.7	-3436.28	5.248	197.72	5.248
-1602.3	-1.722	203.21	135.9	197.47	210.7	-3436.04	5.248	197.96	5.248
-1602.1	-1.722	203.52	134.1	197.65	210.7	-3435.8	3.444	198.2	3.444
-1601.8	-3.444	203.83	135.9	197.96	212.5	-3435.54	5.248	198.46	5.248
-1601.54	-3.444	204.03	135.9	198.15	212.5	-3435.35	3.444	198.65	3.444
-1601.35	-1.722	204.22	135.9	198.4	217.7	-3435.07	3.444	198.93	3.444
-1601.1	-3.444	204.42	135.9	198.71	231.7	-3434.8	5.248	199.2	5.248
-1600.8	-3.444	204.72	135.9	198.93	235.1	-3434.52	3.444	199.48	3.444
-1600.54	-3.444	204.98	135.9	199.17	236.8	-3434.26	3.444	199.74	3.444
-1600.35	-3.444	205.23	135.9	199.4	238.6	-3434.01	3.444	199.99	3.444
-1600.1	-1.722	205.47	135.9	199.67	236.8	-3433.84	3.444	200.16	3.444
-1599.8	-3.444	205.7	134.1	199.95	236.8	-3433.57	3.444	200.43	3.444
-1599.54	-3.444	205.94	135.9	200.2	238.6	-3433.31	3.444	200.69	3.444
-1599.26	-3.444	206.19	135.9	200.43	238.6	-3433.06	5.248	200.94	5.248
-1599.07	-3.444	206.47	134.1	200.68	238.6	-3432.82	5.248	201.18	5.248
-1598.82	-3.444	206.75	134.1	200.91	238.6	-3432.56	3.444	201.44	3.444
-1598.59	-3.444	207.01	134.1	201.19	238.6	-3432.29	3.444	201.71	3.444
-1598.29	-3.444	207.2	134.1	201.51	236.8	-3432.03	3.444	201.97	3.444
-1598.03	-3.444	207.45	135.9	201.72	238.6	-3431.81	5.248	202.19	5.248
-1597.84	-3.444	207.79	135.9	201.96	238.6	-3431.57	5.248	202.43	5.248
-1597.59	-3.444	208	135.9	202.19	238.6	-3431.28	3.444	202.72	3.444
-1597.29	-1.722	208.32	135.9	202.44	238.6	-3431.04	5.248	202.96	5.248
-1597.03	-3.444	208.57	135.9	202.68	238.6	-3430.81	3.444	203.19	3.444
-1596.76	-3.444	208.74	134.1	202.97	238.6	-3430.54	5.248	203.46	5.248
-1596.53	-1.722	208.95	135.9	203.16	236.8	-3430.28	3.444	203.72	3.444
-1596.29	-3.444	209.26	135.9	203.41	238.6	-3430.06	5.248	203.94	5.248
-1596.03	-3.444	209.52	135.9	203.69	236.8	-3429.81	3.444	204.19	3.444
-1595.76	-3.444	209.76	135.9	203.96	238.6	-3429.58	3.444	204.42	3.444
-1595.53	-1.722	209.98	134.1	204.24	238.6	-3429.28	3.444	204.72	3.444
-1595.3	-3.444	210.27	134.1	204.42	236.8	-3429	3.444	205	3.444
-1595.05	-3.444	210.46	135.9	204.72	236.8	-3428.73	5.248	205.27	5.248
-1594.81	-1.722	210.71	135.9	204.98	238.6	-3428.5	3.444	205.5	3.444
-1594.5	-3.444	211.02	134.1	205.19	236.8	-3428.3	5.248	205.7	5.248
-1594.31	-3.444	211.32	134.1	205.42	236.8	-3428	3.444	206	3.444
-1594.05	-3.444	211.57	135.9	205.72	236.8	-3427.78	5.248	206.22	5.248
-1593.83	-3.444	211.76	134.1	205.98	236.8	-3427.55	3.444	206.45	3.444
-1593.53	-3.444	212.05	135.9	206.19	236.8	-3427.3	3.444	206.7	3.444
-1593.27	-3.444	212.25	135.9	206.48	236.8	-3427	5.248	207	5.248
-1593	-3.444	212.52	135.9	206.76	238.6	-3426.77	3.444	207.23	3.444
-1592.82	-3.444	212.77	135.9	206.95	236.8	-3426.53	5.248	207.47	5.248
-1592.5	-1.722	213.1	135.9	207.2	236.8	-3426.14	3.444	207.86	3.444
-1592.3	-3.444	213.3	134.1	207.43	238.6	-3425.86	5.248	208.14	5.248
-1592.07	-3.444	213.49	135.9	207.73	236.8	-3425.65	3.444	208.35	3.444
-1591.77	-3.444	213.74	137.6	207.96	236.8	-3425.36	3.444	208.64	3.444
-1591.51	-3.444	214.1	142.8	208.2	236.8	-3425.18	3.444	208.82	3.444
-1591.24	-3.444	214.31	144.6	208.45	236.8	-3424.97	3.444	209.03	3.444
-1591.01	-3.444	214.63	148	208.74	236.8	-3424.74	5.248	209.26	5.248
-1590.77	-3.444	214.83	148	208.93	236.8	-3424.49	3.444	209.51	3.444
-1590.52	-1.722	215.05	149.7	209.18	238.6	-3424.24	3.444	209.76	3.444
-1590.29	-3.444	215.23	153.3	209.48	236.8	-3424.01	5.248	209.99	5.248
-1590.05	-3.444	215.48	155	209.74	238.6	-3423.77	3.444	210.23	3.444
-1589.74	-3.444	215.73	156.7	209.96	238.6	-3423.52	5.248	210.48	5.248
-1589.56	-3.444	216	156.7	210.27	238.6	-3423.27	5.248	210.73	5.248
-1589.31	-3.444	216.26	155	210.46	236.8	-3423.04	3.444	210.96	3.444
-1589.01	-3.444	216.5	153.3	210.71	236.8	-3422.76	3.444	211.24	3.444
-1588.74	-3.444	216.73	153.3	210.94	236.8	-3422.48	3.444	211.52	3.444
-1588.56	-3.444	217.01	153.3	211.26	236.8	-3422.23	3.444	211.77	3.444
-1588.26	-3.444	217.23	155	211.55	238.6	-3422	3.444	212	3.444
-1588	-3.444	217.54	153.3	211.74	238.6	-3421.73	3.444	212.27	3.444
-1587.73	-1.722	217.75	151.5	211.96	238.6	-3421.46	5.248	212.54	5.248
-1587.56	-1.722	218.06	153.3	212.35	238.6	-3421.22	3.444	212.78	3.444
-1587.26	-1.722	218.28	153.3	212.57	236.8	-3420.98	3.444	213.02	3.444
-1587	-3.444	218.53	151.5	212.78	236.8	-3420.76	3.444	213.24	3.444
-1586.73	-3.444	218.82	153.3	212.97	235.1	-3420.45	5.248	213.55	5.248
-1586.5	-3.444	219.02	151.5	213.22	233.4	-3420.2	3.444	213.8	3.444
-1586.25	-3.444	219.32	151.5	213.46	233.4	-3420.01	5.248	213.99	5.248
-1586.01	-3.444	219.6	149.7	213.83	233.4	-3419.73	3.444	214.27	3.444
-1585.78	-3.444	219.8	151.5	214.05	233.4	-3419.47	3.444	214.53	3.444
-1585.53	-3.444	220.02	148	214.22	233.4	-3419.23	5.248	214.77	5.248
-1585.22	-1.722	220.26	149.7	214.5	233.4	-3419	3.444	215	3.444
-1585.03	-3.444	220.51	149.7	214.86	233.4	-3418.75	3.444	215.25	3.444
-1584.78	-1.722	220.83	149.7	215.06	233.4	-3418.52	3.444	215.48	3.444
-1584.49	-3.444	221.04	151.5	215.23	233.4	-3418.22	3.444	215.78	3.444
-1584.22	-1.722	221.32	151.5	215.48	233.4	-3417.95	5.248	216.05	5.248
-1584.03	-3.444	221.51	149.7	215.72	233.4	-3417.69	5.248	216.31	5.248
-1583.78	-3.444	221.8	151.5	215.98	233.4	-3417.5	5.248	216.5	5.248
-1583.49	-3.444	222.07	149.7	216.29	235.1	-3417.25	3.444	216.75	3.444
-1583.22	-3.444	222.33	149.7	216.51	233.4	-3417.02	3.444	216.98	3.444
-1582.96	-3.444	222.5	149.7	216.75	233.4	-3416.72	3.444	217.28	3.444
-1582.78	-3.444	222.77	149.7	217	235.1	-3416.46	5.248	217.54	5.248
-1582.49	-1.722	223.03	149.7	217.23	233.4	-3416.18	3.444	217.82	3.444
-1582.22	-3.444	223.31	149.7	217.5	233.4	-3415.99	3.444	218.01	3.444
-1581.96	-1.722	223.6	151.5	217.76	233.4	-3415.72	5.248	218.28	5.248
-1581.72	-3.444	223.78	151.5	218	235.1	-3415.46	5.248	218.54	5.248
-1581.49	-3.444	224.05	151.5	218.23	235.1	-3415.22	3.444	218.78	3.444
-1581.24	-3.444	224.3	149.7	218.49	235.1	-3414.99	3.444	219.01	3.444
-1581.01	-3.444	224.53	149.7	218.76	235.1	-3414.71	5.248	219.29	5.248
-1580.77	-1.722	224.75	149.7	218.99	235.1	-3414.43	3.444	219.57	3.444
-1580.46	-3.444	225.05	149.7	219.23	235.1	-3414.23	3.444	219.77	3.444
-1580.18	-3.444	225.3	149.7	219.49	235.1	-3413.99	5.248	220.01	5.248
-1579.99	-3.444	225.56	149.7	219.76	235.1	-3413.7	3.444	220.3	3.444
-1579.74	-3.444	225.87	149.7	219.99	235.1	-3413.48	5.248	220.52	5.248
-1579.51	-3.444	226.08	149.7	220.23	236.8	-3413.24	3.444	220.76	3.444
-1579.21	-3.444	226.39	148	220.54	236.8	-3412.99	5.248	221.01	5.248
-1578.95	-3.444	226.59	148	220.73	236.8	-3412.74	3.444	221.26	3.444
-1578.68	-3.444	226.76	149.7	221.02	235.1	-3412.46	3.444	221.54	3.444
-1578.48	-3.444	227.04	148	221.29	235.1	-3412.17	3.444	221.83	3.444
-1578.25	-3.444	227.37	149.7	221.51	236.8	-3411.96	5.248	222.04	5.248
-1577.95	-3.444	227.59	148	221.74	236.8	-3411.73	5.248	222.27	5.248
-1577.68	-3.444	227.82	148	222.04	236.8	-3411.48	3.444	222.52	3.444
-1577.48	-3.444	228.06	146.3	222.32	235.1	-3411.25	5.248	222.75	5.248
-1577.25	-3.444	228.31	148	222.5	235.1	-3410.95	3.444	223.05	3.444
-1576.95	-3.444	228.54	146.3	222.75	235.1	-3410.69	5.248	223.31	5.248
-1576.69	-3.444	228.88	148	223	236.8	-3410.4	5.248	223.6	5.248
-1576.5	-3.444	229.09	146.3	223.27	236.8	-3410.22	5.248	223.78	5.248
-1576.25	-3.444	229.38	148	223.53	238.6	-3409.97	5.248	224.03	5.248
-1575.95	-3.444	229.57	148	223.77	236.8	-3409.73	5.248	224.27	5.248
-1575.69	-3.444	229.87	146.3	224.02	236.8	-3409.47	3.444	224.53	3.444
-1575.5	-3.444	230.05	148	224.25	236.8	-3409.2	5.248	224.8	5.248
-1575.25	-1.722	230.33	146.3	224.61	238.6	-3408.97	3.444	225.03	3.444
-1574.95	-3.444	230.52	146.3	224.83	236.8	-3408.67	3.444	225.33	3.444
-1574.69	-3.444	230.83	146.3	225	240.3	-3408.41	3.444	225.59	3.444
-1574.41	-3.444	231.04	146.3	225.3	243.8	-3408.22	3.444	225.78	3.444
-1574.22	-3.444	231.36	146.3	225.56	243.8	-3407.97	3.444	226.03	3.444
-1573.97	-1.722	231.57	146.3	225.75	243.8	-3407.67	5.248	226.33	5.248
-1573.74	-3.444	231.8	146.3	226.11	245.6	-3407.42	5.248	226.58	5.248
-1573.44	-1.722	232.1	146.3	226.31	247.3	-3407.19	5.248	226.81	5.248
-1573.18	-1.722	232.28	146.3	226.56	247.3	-3406.96	3.444	227.04	3.444
-1572.99	-3.444	232.53	146.3	226.79	247.3	-3406.71	3.444	227.29	3.444
-1572.74	-3.444	232.83	146.3	227.03	247.3	-3406.41	3.444	227.59	3.444
-1572.44	-3.444	233.1	146.3	227.28	247.3	-3406.22	5.248	227.78	5.248
-1572.18	-3.444	233.38	146.3	227.53	247.3	-3405.93	3.444	228.07	3.444
-1571.91	-3.444	233.56	146.3	227.78	247.3	-3405.65	5.248	228.35	5.248
-1571.74	-3.444	233.89	146.3	228.03	247.3	-3405.38	5.248	228.62	5.248
-1571.44	-3.444	234.09	146.3	228.26	249	-3405.19	3.444	228.81	3.444
-1571.18	-3.444	234.33	146.3	228.57	249	-3404.93	3.444	229.07	3.444
-1570.91	-3.444	234.56	146.3	228.81	249	-3404.65	3.444	229.35	3.444
-1570.68	-3.444	234.83	144.6	229.04	249	-3404.37	5.248	229.63	5.248
-1570.45	-3.444	235.14	146.3	229.29	249	-3404.18	5.248	229.82	5.248
-1570.2	-3.444	235.33	144.6	229.52	247.3	-3403.91	3.444	230.09	3.444
-1569.96	-3.444	235.58	146.3	229.82	249	-3403.65	3.444	230.35	3.444
-1569.73	-3.444	235.81	146.3	230.09	249	-3403.4	5.248	230.6	5.248
-1569.42	-3.444	236.11	146.3	230.27	249	-3403.17	3.444	230.83	3.444
-1569.21	-3.444	236.39	144.6	230.52	249	-3402.9	3.444	231.1	3.444
-1568.92	-3.444	236.57	146.3	230.83	249	-3402.64	3.444	231.36	3.444
-1568.65	-3.444	237	146.3	231.02	249	-3402.34	3.444	231.66	3.444
-1568.46	-3.444	237.21	146.3	231.29	247.3	-3402.15	5.248	231.85	5.248
-1568.21	-5.248	237.48	146.3	231.57	247.3	-3401.9	3.444	232.1	3.444
-1567.92	-3.444	237.67	144.6	231.79	249	-3401.67	3.444	232.33	3.444
-1567.65	-3.444	237.85	144.6	232.11	249	-3401.43	3.444	232.57	3.444
-1567.47	-3.444	238.12	146.3	232.32	249	-3401.18	3.444	232.82	3.444
-1567.22	-3.444	238.31	146.3	232.55	247.3	-3400.94	3.444	233.06	3.444
-1566.92	-3.444	238.65	144.6	232.78	247.3	-3400.7	3.444	233.3	3.444
-1566.65	-1.722	238.85	146.3	233.03	249	-3400.44	5.248	233.56	5.248
-1566.39	-3.444	239.15	144.6	233.3	249	-3400.17	3.444	233.83	3.444
-1566.16	-1.722	239.34	144.6	233.56	249	-3399.92	3.444	234.08	3.444
-1565.92	-3.444	239.59	144.6	233.84	249	-3399.69	3.444	234.31	3.444
-1565.67	-3.444	239.82	146.3	234.03	249	-3399.39	5.248	234.61	5.248
-1565.44	-1.722	240.12	146.3	234.28	249	-3399.13	3.444	234.87	3.444
-1565.2	-3.444	240.4	144.6	234.58	247.3	-3398.84	3.444	235.16	3.444
-1564.95	-3.444	240.63	144.6	234.84	249	-3398.66	3.444	235.34	3.444
-1564.66	-3.444	240.86	146.3	235.11	249	-3398.41	3.444	235.59	3.444
-1564.39	-3.444	241.15	148	235.33	249	-3398.17	3.444	235.83	3.444
-1564.21	-3.444	241.4	153.3	235.56	249	-3397.91	3.444	236.09	3.444
-1563.89	-1.722	241.69	155	235.79	249	-3397.64	3.444	236.36	3.444
-1563.63	-3.444	241.88	156.7	236.04	249	-3397.41	3.444	236.59	3.444
-1563.44	-3.444	242.08	158.5	236.34	249	-3397.18	5.248	236.82	5.248
-1563.19	-3.444	242.38	160.2	236.61	249	-3396.93	5.248	237.07	5.248
-1562.94	-3.444	242.66	162	236.84	249	-3396.69	5.248	237.31	5.248
-1562.69	-3.444	242.88	165.5	237.07	249	-3396.38	3.444	237.62	3.444
-1562.43	-3.444	243.17	167.2	237.32	249	-3396.11	3.444	237.89	3.444
-1562.16	-3.444	243.38	165.5	237.57	249	-3395.9	3.444	238.1	3.444
-1561.93	-1.722	243.63	165.5	237.82	250.8	-3395.66	3.444	238.34	3.444
-1561.69	-3.444	243.88	165.5	238.07	249	-3395.38	3.444	238.62	3.444
-1561.44	-3.444	244.14	165.5	238.34	249	-3395.12	3.444	238.88	3.444
-1561.15	-3.444	244.34	163.7	238.6	250.8	-3394.91	3.444	239.09	3.444
-1560.88	-3.444	244.67	163.7	238.85	250.8	-3394.68	3.444	239.32	3.444
-1560.7	-3.444	244.89	163.7	239.09	250.8	-3394.35	3.444	239.65	3.444
-1560.45	-3.444	245.11	163.7	239.32	250.8	-3394.15	3.444	239.85	3.444
-1560.13	-3.444	245.4	162	239.57	250.8	-3393.92	3.444	240.08	3.444
-1559.92	-3.444	245.61	163.7	239.88	250.8	-3393.65	3.444	240.35	3.444
-1559.68	-3.444	245.86	162	240.08	250.8	-3393.38	1.722	240.62	1.722
-1559.38	-3.444	246.09	162	240.35	249	-3393.14	1.722	240.86	1.722
-1559.12	-3.444	246.39	162	240.57	250.8	-3392.87	3.444	241.13	3.444
-1558.93	-3.444	246.68	162	240.88	250.8	-3392.56	1.722	241.44	1.722
-1558.67	-3.444	246.87	160.2	241.08	250.8	-3392.23	3.444	241.77	3.444
-1558.4	-3.444	247.12	160.2	241.32	250.8	-3392.03	3.444	241.97	3.444
-1558.17	-3.444	247.42	160.2	241.61	250.8	-3391.84	3.444	242.16	3.444
-1557.87	-3.444	247.6	160.2	241.99	261.3	-3391.61	3.444	242.39	3.444
-1557.68	-3.444	247.85	160.2	242.19	269.9	-3391.42	1.722	242.58	1.722
-1557.39	-3.444	248.17	162	242.44	275.2	-3391.15	3.444	242.85	3.444
-1557.12	-3.444	248.35	162	242.63	275.2	-3390.89	3.444	243.11	3.444
-1556.86	-3.444	248.7	160.2	242.83	276.9	-3390.65	3.444	243.35	3.444
-1556.67	-3.444	248.95	158.5	243.13	276.9	-3390.34	3.444	243.66	3.444
-1556.42	-3.444	249.16	160.2	243.44	275.2	-3390.11	3.444	243.89	3.444
-1556.12	-3.444	249.52	160.2	243.67	276.9	-3389.84	3.444	244.16	3.444
-1555.86	-3.444	249.73	160.2	243.84	276.9	-3389.61	3.444	244.39	3.444
-1555.67	-3.444	249.93	160.2	244.13	276.9	-3389.34	1.722	244.66	1.722
-1555.38	-3.444	250.19	160.2	244.42	276.9	-3389.13	3.444	244.87	3.444
-1555.11	-1.722	250.44	158.5	244.67	278.6	-3388.89	3.444	245.11	3.444
-1554.85	-3.444	250.61	160.2	244.84	280.4	-3388.61	3.444	245.39	3.444
-1554.64	-3.444	250.97	158.5	245.12	280.4	-3388.35	3.444	245.65	3.444
-1554.41	-3.444	251.18	158.5	245.39	278.6	-3388.1	3.444	245.9	3.444
-1554.11	-3.444	251.49	158.5	245.65	278.6	-3387.89	1.722	246.11	1.722
-1553.85	-3.444	251.69	158.5	245.89	278.6	-3387.61	3.444	246.39	3.444
-1553.66	-3.444	251.93	160.2	246.12	280.4	-3387.3	3.444	246.7	3.444
-1553.41	-3.444	252.16	158.5	246.37	278.6	-3387.07	3.444	246.93	3.444
-1553.11	-3.444	252.39	156.7	246.61	278.6	-3386.88	3.444	247.12	3.444
-1552.85	-3.444	252.71	158.5	246.84	278.6	-3386.63	3.444	247.37	3.444
-1552.58	-3.444	252.99	158.5	247.1	278.6	-3386.33	3.444	247.67	3.444
-1552.35	-3.444	253.17	158.5	247.37	278.6	-3386.1	3.444	247.9	3.444
-1552.12	-5.248	253.38	158.5	247.65	278.6	-3385.87	1.722	248.13	1.722
-1551.87	-3.444	253.67	156.7	247.84	278.6	-3385.6	3.444	248.4	3.444
-1551.63	-3.444	253.97	156.7	248.1	278.6	-3385.34	1.722	248.66	1.722
-1551.4	-3.444	254.14	156.7	248.37	278.6	-3385.09	1.722	248.91	1.722
-1551.15	-3.444	254.48	158.5	248.6	278.6	-3384.85	1.722	249.15	1.722
-1550.85	-3.444	254.69	158.5	248.9	278.6	-3384.6	3.444	249.4	3.444
-1550.59	-3.444	254.97	158.5	249.13	278.6	-3384.37	1.722	249.63	1.722
-1550.4	-3.444	255.15	158.5	249.37	278.6	-3384.12	1.722	249.88	1.722
-1550.1	-3.444	255.47	156.7	249.63	278.6	-3383.88	1.722	250.12	1.722
-1549.9	-3.444	255.65	156.7	249.9	278.6	-3383.59	1.722	250.41	1.722
-1549.6	-3.444	255.97	156.7	250.16	278.6	-3383.32	1.722	250.68	1.722
-1549.34	-3.444	256.15	156.7	250.37	278.6	-3383.06	1.722	250.94	1.722
-1549.07	-3.444	256.43	156.7	250.6	278.6	-3382.85	3.444	251.15	3.444
-1548.9	-3.444	256.7	156.7	250.9	278.6	-3382.62	3.444	251.38	3.444
-1548.61	-3.444	256.92	155	251.18	276.9	-3382.32	1.722	251.68	1.722
-1548.34	-3.444	257.15	156.7	251.36	278.6	-3382.04	1.722	251.96	1.722
-1548.07	-3.444	257.4	156.7	251.64	278.6	-3381.86	3.444	252.14	3.444
-1547.84	-3.444	257.63	156.7	251.91	278.6	-3381.61	3.444	252.39	3.444
-1547.61	-3.444	257.95	155	252.1	278.6	-3381.37	3.444	252.63	3.444
-1547.36	-1.722	258.17	156.7	252.39	278.6	-3381.05	1.722	252.95	1.722
-1547.12	-3.444	258.4	156.7	252.66	278.6	-3380.84	3.444	253.16	3.444
-1546.89	-3.444	258.65	155	252.92	278.6	-3380.61	1.722	253.39	1.722
-1546.58	-3.444	258.98	155	253.17	278.6	-3380.36	1.722	253.64	1.722
-1546.31	-3.444	259.18	155	253.38	278.6	-3380.06	1.722	253.94	1.722
-1546.12	-3.444	259.49	155	253.67	278.6	-3379.86	3.444	254.14	3.444
-1545.81	-3.444	259.68	156.7	253.88	278.6	-3379.52	1.722	254.48	1.722
-1545.61	-3.444	260.01	155	254.17	278.6	-3379.31	1.722	254.69	1.722
-1545.38	-5.248	260.21	155	254.37	280.4	-3379.05	3.444	254.95	3.444
-1545.08	-3.444	260.44	156.7	254.75	278.6	-3378.85	1.722	255.15	1.722
-1544.81	-3.444	260.68	156.7	254.95	278.6	-3378.61	1.722	255.39	1.722
-1544.55	-3.444	260.96	155	255.14	280.4	-3378.35	3.444	255.65	3.444
-1544.32	-3.444	261.16	155	255.39	280.4	-3378.08	1.722	255.92	1.722
-1544.08	-3.444	261.46	155	255.68	280.4	-3377.8	3.444	256.2	3.444
-1543.88	-3.444	261.75	156.7	255.92	278.6	-3377.57	3.444	256.43	3.444
-1543.58	-3.444	261.94	155	256.17	276.9	-3377.35	3.444	256.65	3.444
-1543.32	-3.444	262.21	155	256.4	275.2	-3377.05	1.722	256.95	1.722
-1543.04	-5.248	262.47	156.7	256.64	275.2	-3376.8	1.722	257.2	1.722
-1542.85	-3.444	262.72	155	256.89	275.2	-3376.52	1.722	257.48	1.722
-1542.6	-3.444	263.11	155	257.18	275.2	-3376.3	1.722	257.7	1.722
-1542.37	-5.248	263.33	155	257.45	275.2	-3376.05	3.444	257.95	3.444
-1542.07	-3.444	263.55	156.7	257.65	275.2	-3375.8	3.444	258.2	3.444
-1541.8	-5.248	263.77	155	257.92	275.2	-3375.6	1.722	258.4	1.722
-1541.54	-5.248	264	155	258.18	275.2	-3375.3	3.444	258.7	3.444
-1541.3	-3.444	264.36	156.7	258.41	275.2	-3375.04	1.722	258.96	1.722
-1541.07	-3.444	264.65	156.7	258.65	275.2	-3374.77	3.444	259.23	3.444
-1540.82	-3.444	264.84	156.7	258.95	275.2	-3374.57	1.722	259.43	1.722
-1540.59	-3.444	265.01	155	259.21	275.2	-3374.31	1.722	259.69	1.722
-1540.35	-3.444	265.33	155	259.41	276.9	-3374.03	1.722	259.97	1.722
-1540.1	-3.444	265.54	155	259.65	276.9	-3373.76	1.722	260.24	1.722
-1539.85	-3.444	265.72	156.7	259.94	276.9	-3373.57	3.444	260.43	3.444
-1539.6	-3.444	265.98	156.7	260.21	276.9	-3373.29	3.444	260.71	3.444
-1539.35	-3.444	266.2	156.7	260.44	275.2	-3372.98	3.444	261.02	3.444
-1539.1	-3.444	266.43	156.7	260.68	276.9	-3372.76	3.444	261.24	3.444
-1538.84	-5.248	266.67	156.7	260.94	276.9	-3372.57	3.444	261.43	3.444
-1538.57	-3.444	266.98	156.7	261.21	275.2	-3372.29	1.722	261.71	1.722
-1538.34	-3.444	267.28	156.7	261.52	276.9	-3372.01	1.722	261.99	1.722
-1538.11	-3.444	267.46	156.7	261.71	276.9	-3371.76	1.722	262.24	1.722
-1537.79	-3.444	267.79	156.7	261.99	276.9	-3371.58	1.722	262.42	1.722
-1537.51	-5.248	267.99	156.7	262.17	276.9	-3371.31	3.444	262.69	3.444
-1537.33	-5.248	268.27	156.7	262.46	276.9	-3371.05	3.444	262.95	3.444
-1537.08	-5.248	268.46	156.7	262.64	276.9	-3370.78	3.444	263.22	3.444
-1536.84	-3.444	268.73	162	262.95	278.6	-3370.58	1.722	263.42	1.722
-1536.53	-3.444	268.99	163.7	263.16	276.9	-3370.28	3.444	263.72	3.444
-1536.34	-3.444	269.23	167.2	263.45	276.9	-3370.08	3.444	263.92	3.444
-1536.05	-3.444	269.43	168.9	263.72	276.9	-3369.78	1.722	264.22	1.722
-1535.78	-3.444	269.74	170.6	263.98	276.9	-3369.52	1.722	264.48	1.722
-1535.58	-5.248	269.94	172.4	264.22	278.6	-3369.24	3.444	264.76	3.444
-1535.28	-3.444	270.27	174.2	264.47	278.6	-3369.05	3.444	264.95	3.444
-1535.02	-3.444	270.54	175.9	264.7	276.9	-3368.8	3.444	265.2	3.444
-1534.83	-3.444	270.75	177.6	264.94	276.9	-3368.57	3.444	265.43	3.444
-1534.57	-5.248	271	175.9	265.19	278.6	-3368.27	1.722	265.73	1.722
-1534.3	-3.444	271.3	175.9	265.51	278.6	-3368	3.444	266	3.444
-1534.07	-3.444	271.5	174.2	265.72	278.6	-3367.74	3.444	266.26	3.444
-1533.83	-3.444	271.74	174.2	265.95	278.6	-3367.55	3.444	266.45	3.444
-1533.52	-3.444	271.99	174.2	266.18	278.6	-3367.29	3.444	266.71	3.444
-1533.32	-5.248	272.22	172.4	266.43	278.6	-3367.02	3.444	266.98	3.444
-1533.01	-5.248	272.47	172.4	266.73	278.6	-3366.77	3.444	267.23	3.444
-1532.82	-3.444	272.84	172.4	266.92	278.6	-3366.54	3.444	267.46	3.444
-1532.57	-3.444	273.05	172.4	267.17	278.6	-3366.27	3.444	267.73	3.444
-1532.33	-3.444	273.22	172.4	267.53	278.6	-3366.01	3.444	267.99	3.444
-1532.04	-3.444	273.48	172.4	267.73	278.6	-3365.76	3.444	268.24	3.444
-1531.77	-3.444	273.75	170.6	267.96	280.4	-3365.52	3.444	268.48	3.444
-1531.51	-3.444	274.03	170.6	268.2	280.4	-3365.29	3.444	268.71	3.444
-1531.27	-5.248	274.23	170.6	268.45	280.4	-3365.04	3.444	268.96	3.444
-1531.04	-3.444	274.5	170.6	268.68	285.6	-3364.81	3.444	269.19	3.444
-1530.79	-3.444	274.76	170.6	268.98	285.6	-3364.51	3.444	269.49	3.444
-1530.54	-3.444	275	170.6	269.18	287.3	-3364.23	1.722	269.77	1.722
-1530.29	-3.444	275.25	170.6	269.48	287.3	-3364.03	3.444	269.97	3.444
-1530.04	-3.444	275.5	170.6	269.72	287.3	-3363.79	3.444	270.21	3.444
-1529.79	-5.248	275.73	170.6	269.94	289.1	-3363.54	3.444	270.46	3.444
-1529.54	-5.248	275.98	170.6	270.22	289.1	-3363.31	3.444	270.69	3.444
-1529.29	-3.444	276.25	170.6	270.49	289.1	-3363.01	3.444	270.99	3.444
-1529.04	-3.444	276.54	170.6	270.72	289.1	-3362.72	1.722	271.28	1.722
-1528.78	-5.248	276.73	170.6	270.96	289.1	-3362.5	1.722	271.5	1.722
-1528.51	-3.444	277.06	168.9	271.24	289.1	-3362.26	3.444	271.74	3.444
-1528.28	-3.444	277.26	168.9	271.5	290.9	-3362.01	1.722	271.99	1.722
-1528.04	-3.444	277.54	170.6	271.77	290.9	-3361.78	1.722	272.22	1.722
-1527.79	-3.444	277.73	170.6	271.94	290.9	-3361.51	3.444	272.49	3.444
-1527.56	-3.444	278.04	170.6	272.21	290.9	-3361.25	1.722	272.75	1.722
-1527.26	-3.444	278.23	170.6	272.47	290.9	-3360.98	3.444	273.02	3.444
-1527	-3.444	278.49	170.6	272.7	292.6	-3360.78	3.444	273.22	3.444
-1526.73	-3.444	278.76	170.6	272.94	292.6	-3360.45	3.444	273.55	3.444
-1526.53	-3.444	278.99	170.6	273.23	290.9	-3360.22	3.444	273.78	3.444
-1526.3	-3.444	279.29	168.9	273.5	290.9	-3359.99	1.722	274.01	1.722
-1526	-5.248	279.49	168.9	273.69	290.9	-3359.74	3.444	274.26	3.444
-1525.74	-3.444	279.72	170.6	273.98	290.9	-3359.47	1.722	274.53	1.722
-1525.53	-3.444	280.08	168.9	274.25	290.9	-3359.28	3.444	274.72	3.444
-1525.24	-3.444	280.3	170.6	274.51	290.9	-3359	1.722	275	1.722
-1525.03	-5.248	280.57	168.9	274.75	290.9	-3358.74	1.722	275.26	1.722
-1524.74	-3.444	280.79	168.9	274.98	290.9	-3358.44	3.444	275.56	3.444
-1524.53	-3.444	281.03	168.9	275.25	290.9	-3358.24	1.722	275.76	1.722
-1524.28	-3.444	281.27	168.9	275.51	290.9	-3357.99	3.444	276.01	3.444
-1523.99	-5.248	281.58	170.6	275.75	290.9	-3357.75	3.444	276.25	3.444
-1523.72	-3.444	281.77	170.6	275.96	290.9	-3357.49	1.722	276.51	1.722
-1523.52	-5.248	282.02	168.9	276.26	289.1	-3357.22	1.722	276.78	1.722
-1523.29	-3.444	282.25	168.9	276.46	289.1	-3356.96	1.722	277.04	1.722
-1522.99	-5.248	282.53	168.9	276.76	290.9	-3356.77	1.722	277.23	1.722
-1522.72	-5.248	282.8	168.9	276.98	290.9	-3356.52	1.722	277.48	1.722
-1522.54	-3.444	283.14	167.2	277.21	289.1	-3356.23	3.444	277.77	3.444
-1522.24	-5.248	283.34	165.5	277.51	290.9	-3355.94	1.722	278.06	1.722
-1521.98	-3.444	283.55	167.2	277.77	290.9	-3355.76	1.722	278.24	1.722
-1521.79	-3.444	283.78	167.2	277.96	290.9	-3355.51	1.722	278.49	1.722
-1521.54	-3.444	284.09	165.5	278.21	289.1	-3355.27	3.444	278.73	3.444
-1521.24	-3.444	284.28	165.5	278.46	289.1	-3354.98	1.722	279.02	1.722
-1520.98	-5.248	284.56	165.5	278.76	290.9	-3354.71	1.722	279.29	1.722
-1520.71	-5.248	284.76	165.5	278.99	290.9	-3354.49	1.722	279.51	1.722
-1520.53	-3.444	285.06	167.2	279.23	290.9	-3354.26	3.444	279.74	3.444
-1520.28	-3.444	285.26	165.5	279.49	290.9	-3353.96	1.722	280.04	1.722
-1519.98	-5.248	285.56	167.2	279.79	290.9	-3353.7	1.722	280.3	1.722
-1519.71	-3.444	285.82	165.5	280.01	290.9	-3353.5	1.722	280.5	1.722
-1519.45	-3.444	286.15	165.5	280.24	290.9	-3353.2	1.722	280.8	1.722
-1519.21	-3.444	286.35	165.5	280.49	290.9	-3352.93	1.722	281.07	1.722
-1518.98	-3.444	286.6	167.2	280.72	290.9	-3352.73	1.722	281.27	1.722
-1518.73	-5.248	286.79	165.5	281.02	290.9	-3352.48	3.444	281.52	3.444
-1518.5	-5.248	287.04	165.5	281.35	292.6	-3352.23	1.722	281.77	1.722
-1518.26	-5.248	287.28	165.5	281.57	290.9	-3351.97	3.444	282.03	3.444
-1518.01	-5.248	287.51	167.2	281.74	290.9	-3351.73	3.444	282.27	3.444
-1517.72	-3.444	287.76	167.2	282	292.6	-3351.5	3.444	282.5	3.444
-1517.45	-5.248	288.09	167.2	282.33	292.6	-3351.25	3.444	282.75	3.444
-1517.26	-3.444	288.29	167.2	282.53	292.6	-3350.95	1.722	283.05	1.722
-1517	-5.248	288.52	167.2	282.77	292.6	-3350.72	1.722	283.28	1.722
-1516.73	-5.248	288.85	167.2	283.03	292.6	-3350.44	1.722	283.56	1.722
-1516.5	-5.248	289.19	165.5	283.31	292.6	-3350.22	1.722	283.78	1.722
-1516.27	-5.248	289.4	165.5	283.58	292.6	-3349.99	3.444	284.01	3.444
-1515.95	-3.444	289.68	167.2	283.78	292.6	-3349.72	1.722	284.28	1.722
-1515.77	-5.248	289.86	165.5	284.06	292.6	-3349.44	1.722	284.56	1.722
-1515.47	-5.248	290.22	165.5	284.25	292.6	-3349.21	3.444	284.79	3.444
-1515.21	-5.248	290.47	165.5	284.53	292.6	-3348.97	1.722	285.03	1.722
-1514.92	-3.444	290.79	165.5	284.83	292.6	-3348.71	1.722	285.29	1.722
-1514.74	-3.444	291.05	165.5	285.03	292.6	-3348.44	1.722	285.56	1.722
-1514.49	-3.444	291.32	165.5	285.26	297.8	-3348.18	1.722	285.82	1.722
-1514.22	-5.248	291.55	165.5	285.56	311.8	-3347.93	1.722	286.07	1.722
-1513.96	-5.248	291.83	167.2	285.75	315.2	-3347.69	1.722	286.31	1.722
-1513.75	-5.248	292.13	167.2	286.09	316.9	-3347.44	3.444	286.56	3.444
-1513.5	-3.444	292.31	165.5	286.29	318.7	-3347.21	1.722	286.79	1.722
-1513.21	-5.248	292.56	165.5	286.54	318.7	-3346.97	1.722	287.03	1.722
-1512.94	-5.248	292.84	167.2	286.79	318.7	-3346.72	1.722	287.28	1.722
-1512.74	-3.444	293.03	165.5	287.06	320.5	-3346.4	1.722	287.6	1.722
-1512.44	-3.444	293.33	165.5	287.32	318.7	-3346.15	1.722	287.85	1.722
-1512.24	-5.248	293.59	167.2	287.52	320.5	-3345.98	1.722	288.02	1.722
-1511.94	-5.248	293.81	165.5	287.76	320.5	-3345.71	1.722	288.29	1.722
-1511.76	-5.248	294.05	167.2	288.06	320.5	-3345.45	1.722	288.55	1.722
-1511.46	-3.444	294.34	165.5	288.32	322.2	-3345.18	1.722	288.82	1.722
-1511.2	-5.248	294.61	165.5	288.6	322.2	-3344.98	1.722	289.02	1.722
-1510.93	-5.248	294.84	165.5	288.79	322.2	-3344.68	1.722	289.32	1.722
-1510.73	-3.444	295.08	167.2	289.05	322.2	-3344.48	1.722	289.52	1.722
-1510.43	-3.444	295.5	165.5	289.32	322.2	-3344.23	1.722	289.77	1.722
-1510.17	-3.444	295.82	165.5	289.55	322.2	-3343.93	1.722	290.07	1.722
-1509.98	-3.444	296.04	167.2	289.79	322.2	-3343.67	1.722	290.33	1.722
-1509.73	-3.444	296.32	174.2	290.04	322.2	-3343.4	1.722	290.6	1.722
-1509.43	-3.444	296.59	175.9	290.27	320.5	-3343.14	1.722	290.86	1.722
-1509.17	-3.444	296.93	177.6	290.6	320.5	-3342.97	1.722	291.03	1.722
-1508.98	-5.248	297.13	179.4	290.8	322.2	-3342.7	1.722	291.3	1.722
-1508.73	-5.248	297.38	181.1	291.03	320.5	-3342.43	1.722	291.57	1.722
-1508.43	-3.444	297.57	181.1	291.27	320.5	-3342.2	0	291.8	0
-1508.17	-3.444	297.91	184.6	291.53	322.2	-3341.9	1.722	292.1	1.722
-1507.98	-5.248	298.13	184.6	291.77	322.2	-3341.69	1.722	292.31	1.722
-1507.69	-3.444	298.4	184.6	292	322.2	-3341.45	1.722	292.55	1.722
-1507.42	-3.444	298.59	184.6	292.27	322.2	-3341.16	1.722	292.84	1.722
-1507.14	-5.248	298.91	184.6	292.53	322.2	-3340.89	1.722	293.11	1.722
-1506.95	-5.248	299.12	182.9	292.84	320.5	-3340.63	1.722	293.37	1.722
-1506.7	-5.248	299.35	182.9	293.03	320.5	-3340.41	1.722	293.59	1.722
-1506.47	-5.248	299.58	181.1	293.28	320.5	-3340.2	1.722	293.8	1.722
-1506.17	-3.444	299.83	181.1	293.58	320.5	-3339.95	3.444	294.05	3.444
-1505.91	-3.444	300.07	181.1	293.81	320.5	-3339.66	3.444	294.34	3.444
-1505.64	-3.444	300.36	181.1	294.12	320.5	-3339.39	1.722	294.61	1.722
-1505.41	-5.248	300.63	181.1	294.33	320.5	-3339.16	1.722	294.84	1.722
-1505.17	-3.444	301.05	181.1	294.56	320.5	-3338.92	1.722	295.08	1.722
-1504.92	-5.248	301.3	181.1	294.79	320.5	-3338.68	1.722	295.32	1.722
-1504.69	-5.248	301.49	181.1	295.04	320.5	-3338.44	1.722	295.56	1.722
-1504.46	-3.444	301.67	179.4	295.32	320.5	-3338.21	1.722	295.79	1.722
-1504.21	-5.248	301.97	181.1	295.59	320.5	-3337.9	1.722	296.1	1.722
-1503.96	-5.248	302.16	181.1	295.84	320.5	-3337.63	1.722	296.37	1.722
-1503.71	-5.248	302.49	179.4	296.09	322.2	-3337.44	1.722	296.56	1.722
-1503.46	-5.248	302.69	179.4	296.32	320.5	-3337.19	0	296.81	0
-1503.21	-3.444	303.02	179.4	296.56	320.5	-3336.94	1.722	297.06	1.722
-1502.94	-5.248	303.22	179.4	296.85	320.5	-3336.68	1.722	297.32	1.722
-1502.68	-3.444	303.5	177.6	297.04	320.5	-3336.41	1.722	297.59	1.722
-1502.44	-3.444	303.69	179.4	297.29	320.5	-3336.16	1.722	297.84	1.722
-1502.15	-5.248	304.01	179.4	297.59	320.5	-3335.95	1.722	298.05	1.722
-1501.93	-3.444	304.22	179.4	297.85	320.5	-3335.65	1.722	298.35	1.722
-1501.7	-3.444	304.51	177.6	298.12	322.2	-3335.4	1.722	298.6	1.722
-1501.4	-5.248	304.7	179.4	298.38	320.5	-3335.13	1.722	298.87	1.722
-1501.13	-3.444	305.06	177.6	298.59	322.2	-3334.92	1.722	299.08	1.722
-1500.93	-3.444	305.26	179.4	298.82	322.2	-3334.68	0	299.32	0
-1500.7	-5.248	305.57	179.4	299.07	322.2	-3334.4	0	299.6	0
-1500.4	-5.248	305.78	177.6	299.3	320.5	-3334.14	1.722	299.86	1.722
-1500.14	-3.444	306.07	179.4	299.6	320.5	-3333.87	1.722	300.13	1.722
-1499.93	-5.248	306.34	179.4	299.86	318.7	-3333.64	1.722	300.36	1.722
-1499.7	-5.248	306.6	177.6	300.05	316.9	-3333.4	1.722	300.6	1.722
-1499.4	-3.444	306.88	177.6	300.3	316.9	-3333.15	1.722	300.85	1.722
-1499.14	-3.444	307.17	179.4	300.6	316.9	-3332.92	0	301.08	0
-1498.87	-5.248	307.34	177.6	300.86	316.9	-3332.62	1.722	301.38	1.722
-1498.64	-5.248	307.63	177.6	301.13	316.9	-3332.39	1.722	301.61	1.722
-1498.4	-5.248	307.91	179.4	301.35	316.9	-3332.15	1.722	301.85	1.722
-1498.15	-5.248	308.13	179.4	301.58	316.9	-3331.89	1.722	302.11	1.722
-1497.94	-5.248	308.37	179.4	301.81	316.9	-3331.62	0	302.38	0
-1497.64	-5.248	308.66	179.4	302.06	316.9	-3331.36	1.722	302.64	1.722
-1497.37	-3.444	308.88	179.4	302.39	316.9	-3331.16	1.722	302.84	1.722
-1497.11	-5.248	309.13	179.4	302.59	316.9	-3330.89	0	303.11	0
-1496.92	-5.248	309.36	177.6	302.89	316.9	-3330.63	1.722	303.37	1.722
-1496.67	-5.248	309.66	177.6	303.08	316.9	-3330.34	0	303.66	0
-1496.38	-5.248	309.85	179.4	303.33	316.9	-3330.16	1.722	303.84	1.722
-1496.11	-5.248	310.18	177.6	303.62	316.9	-3329.91	1.722	304.09	1.722
-1495.89	-3.444	310.38	175.9	303.89	316.9	-3329.61	0	304.39	0
-1495.66	-5.248	310.64	174.2	304.08	316.9	-3329.38	1.722	304.62	1.722
-1495.41	-3.444	310.86	175.9	304.33	318.7	-3329.14	1.722	304.86	1.722
-1495.16	-5.248	311.24	174.2	304.62	316.9	-3328.88	1.722	305.12	1.722
-1494.91	-5.248	311.46	175.9	304.92	316.9	-3328.61	1.722	305.39	1.722
-1494.66	-5.248	311.77	174.2	305.11	318.7	-3328.32	1.722	305.68	1.722
-1494.39	-5.248	311.99	174.2	305.36	318.7	-3328.13	1.722	305.87	1.722
-1494.13	-5.248	312.2	174.2	305.59	318.7	-3327.85	1.722	306.15	1.722
-1493.93	-3.444	312.41	175.9	305.87	318.7	-3327.66	1.722	306.34	1.722
-1493.63	-5.248	312.64	175.9	306.09	318.7	-3327.41	0	306.59	0
-1493.37	-5.248	312.87	174.2	306.39	318.7	-3327.12	0	306.88	0
-1493.1	-5.248	313.12	174.2	306.6	318.7	-3326.85	1.722	307.15	1.722
-1492.87	-5.248	313.42	175.9	306.84	318.7	-3326.57	1.722	307.43	1.722
-1492.63	-5.248	313.73	174.2	307.12	318.7	-3326.32	1.722	307.68	1.722
-1492.38	-5.248	313.92	175.9	307.38	318.7	-3326.13	0	307.87	0
-1492.15	-5.248	314.23	174.2	307.57	318.7	-3325.87	1.722	308.13	1.722
-1491.85	-5.248	314.42	175.9	307.88	320.5	-3325.6	1.722	308.4	1.722
-1491.65	-3.444	314.65	174.2	308.1	320.5	-3325.31	1.722	308.69	1.722
-1491.42	-5.248	314.87	174.2	308.34	320.5	-3325.12	1.722	308.88	1.722
-1491.12	-5.248	315.17	174.2	308.57	320.5	-3324.85	1.722	309.15	1.722
-1490.85	-5.248	315.37	175.9	308.88	318.7	-3324.59	1.722	309.41	1.722
-1490.59	-3.444	315.67	175.9	309.18	320.5	-3324.35	0	309.65	0
-1490.35	-5.248	315.93	174.2	309.36	322.2	-3324.1	1.722	309.9	1.722
-1490.15	-3.444	316.2	174.2	309.61	320.5	-3323.84	1.722	310.16	1.722
-1489.86	-5.248	316.42	175.9	309.85	320.5	-3323.57	1.722	310.43	1.722
-1489.65	-5.248	316.65	174.2	310.14	320.5	-3323.32	1.722	310.68	1.722
-1489.36	-5.248	316.9	175.9	310.41	320.5	-3323.14	1.722	310.86	1.722
-1489.09	-5.248	317.15	174.2	310.69	322.2	-3322.89	1.722	311.11	1.722
-1488.9	-3.444	317.38	174.2	310.88	320.5	-3322.59	1.722	311.41	1.722
-1488.65	-5.248	317.68	175.9	311.13	320.5	-3322.33	1.722	311.67	1.722
-1488.36	-5.248	317.99	175.9	311.38	320.5	-3322.14	1.722	311.86	1.722
-1488.09	-3.444	318.19	175.9	311.64	322.2	-3321.86	0	312.14	0
-1487.89	-3.444	318.44	174.2	311.91	322.2	-3321.59	1.722	312.41	1.722
-1487.66	-5.248	318.69	175.9	312.17	323.9	-3321.36	1.722	312.64	1.722
-1487.36	-5.248	319.1	174.2	312.36	327.4	-3321.13	1.722	312.87	1.722
-1487.09	-5.248	319.33	175.9	312.66	327.4	-3320.88	1.722	313.12	1.722
-1486.81	-5.248	319.52	175.9	312.92	329.1	-3320.64	0	313.36	0
-1486.63	-5.248	319.69	175.9	313.19	329.1	-3320.35	1.722	313.65	1.722
-1486.38	-5.248	319.89	174.2	313.36	330.9	-3320.08	1.722	313.92	1.722
-1486.08	-5.248	320.19	175.9	313.65	330.9	-3319.81	0	314.19	0
-1485.89	-3.444	320.47	175.9	313.92	330.9	-3319.63	1.722	314.37	1.722
-1485.64	-3.444	320.67	174.2	314.19	332.7	-3319.36	1.722	314.64	1.722
-1485.35	-5.248	320.89	175.9	314.36	332.7	-3319.1	1.722	314.9	1.722
-1485.08	-5.248	321.16	174.2	314.61	330.9	-3318.86	0	315.14	0
-1484.82	-5.248	321.61	175.9	314.87	332.7	-3318.57	0	315.43	0
-1484.58	-5.248	321.86	174.2	315.17	332.7	-3318.29	0	315.71	0
-1484.35	-5.248	322.14	174.2	315.37	334.4	-3318.1	1.722	315.9	1.722
-1484.1	-5.248	322.36	174.2	315.67	332.7	-3317.85	0	316.15	0
-1483.86	-5.248	322.59	174.2	315.87	334.4	-3317.6	0	316.4	0
-1483.63	-5.248	322.78	174.2	316.17	334.4	-3317.32	0	316.68	0
-1483.32	-5.248	323	174.2	316.4	334.4	-3317.05	0	316.95	0
-1483.13	-3.444	323.19	174.2	316.63	334.4	-3316.87	1.722	317.13	1.722
-1482.84	-5.248	323.4	174.2	316.88	334.4	-3316.6	0	317.4	0
-1482.57	-5.248	323.7	174.2	317.13	334.4	-3316.34	1.722	317.66	1.722
-1482.3	-5.248	324.09	181.1	317.37	334.4	-3316.07	0	317.93	0
-1482.07	-5.248	324.33	184.6	317.66	334.4	-3315.84	1.722	318.16	1.722
-1481.84	-5.248	324.62	186.3	317.94	332.7	-3315.6	0	318.4	0
-1481.59	-5.248	324.82	186.3	318.13	334.4	-3315.35	0	318.65	0
-1481.35	-5.248	325.12	189.8	318.43	334.4	-3315.1	1.722	318.9	1.722
-1481.12	-5.248	325.31	189.8	318.69	334.4	-3314.82	1.722	319.18	1.722
-1480.81	-5.248	325.68	191.6	318.97	332.7	-3314.6	1.722	319.4	1.722
-1480.62	-5.248	325.9	193.3	319.16	332.7	-3314.31	0	319.69	0
-1480.37	-5.248	326.2	191.6	319.44	332.7	-3314.04	1.722	319.96	1.722
-1480.06	-5.248	326.54	193.3	319.63	332.7	-3313.84	0	320.16	0
-1479.79	-5.248	326.74	191.6	319.88	334.4	-3313.57	1.722	320.43	1.722
-1479.61	-5.248	326.93	191.6	320.18	332.7	-3313.26	0	320.74	0
-1479.36	-5.248	327.2	191.6	320.43	332.7	-3313.04	0	320.96	0
-1479.06	-5.248	327.46	191.6	320.67	332.7	-3312.81	1.722	321.19	1.722
-1478.79	-5.248	327.69	191.6	320.91	332.7	-3312.56	1.722	321.44	1.722
-1478.61	-5.248	327.94	191.6	321.14	334.4	-3312.31	1.722	321.69	1.722
-1478.36	-5.248	328.27	189.8	321.42	332.7	-3312.05	1.722	321.95	1.722
-1478.06	-5.248	328.52	189.8	321.69	334.4	-3311.78	1.722	322.22	1.722
-1477.86	-5.248	328.74	188.1	321.97	334.4	-3311.5	0	322.5	0
-1477.56	-5.248	328.97	189.8	322.16	334.4	-3311.31	1.722	322.69	1.722
-1477.3	-5.248	329.24	189.8	322.41	334.4	-3311.05	1.722	322.95	1.722
-1477.03	-5.248	329.43	189.8	322.64	334.4	-3310.78	1.722	323.22	1.722
-1476.84	-5.248	329.68	189.8	322.94	334.4	-3310.55	0	323.45	0
-1476.6	-5.248	329.97	189.8	323.2	334.4	-3310.28	0	323.72	0
-1476.3	-5.248	330.22	189.8	323.42	334.4	-3310.05	1.722	323.95	1.722
-1476.03	-5.248	330.55	189.8	323.65	334.4	-3309.82	0	324.18	0
-1475.85	-5.248	330.78	189.8	323.95	334.4	-3309.55	1.722	324.45	1.722
-1475.6	-5.248	330.97	189.8	324.22	334.4	-3309.28	0	324.72	0
-1475.3	-3.444	331.17	189.8	324.4	334.4	-3309	0	325	0
-1475.04	-5.248	331.49	189.8	324.65	334.4	-3308.82	0	325.18	0
-1474.83	-5.248	331.8	189.8	324.98	334.4	-3308.55	0	325.45	0
-1474.6	-5.248	331.97	189.8	325.18	334.4	-3308.32	0	325.68	0
-1474.3	-5.248	332.22	189.8	325.5	336.1	-3308.08	0	325.92	0
-1474.04	-5.248	332.45	189.8	325.68	334.4	-3307.77	1.722	326.23	1.722
-1473.85	-5.248	332.75	189.8	325.93	336.1	-3307.51	0	326.49	0
-1473.55	-5.248	332.94	188.1	326.17	336.1	-3307.32	0	326.68	0
-1473.29	-5.248	333.25	189.8	326.43	336.1	-3307.05	0	326.95	0
-1473.02	-5.248	333.51	188.1	326.67	334.4	-3306.79	0	327.21	0
-1472.84	-5.248	333.84	189.8	326.96	336.1	-3306.54	0	327.46	0
-1472.59	-5.248	334.04	189.8	327.2	336.1	-3306.31	1.722	327.69	1.722
-1472.29	-5.248	334.32	188.1	327.43	336.1	-3306.01	0	327.99	0
-1472.02	-5.248	334.51	189.8	327.68	336.1	-3305.74	0	328.26	0
-1471.84	-5.248	334.7	189.8	327.93	336.1	-3305.49	0	328.51	0
-1471.54	-5.248	334.95	189.8	328.16	336.1	-3305.31	0	328.69	0
-1471.28	-5.248	335.31	189.8	328.55	336.1	-3305.06	0	328.94	0
-1470.99	-5.248	335.51	188.1	328.77	337.8	-3304.76	1.722	329.24	1.722
-1470.81	-5.248	335.78	188.1	328.94	350.1	-3304.56	0	329.44	0
-1470.56	-5.248	335.96	189.8	329.18	357	-3304.31	0	329.69	0
-1470.31	-5.248	336.24	188.1	329.41	360.5	-3304.01	1.722	329.99	1.722
-1470.06	-5.248	336.51	189.8	329.69	360.5	-3303.79	0	330.21	0
-1469.81	-5.248	336.82	189.8	329.96	362.3	-3303.56	0	330.44	0
-1469.54	-5.248	337.04	189.8	330.22	362.3	-3303.31	1.722	330.69	1.722
-1469.28	-5.248	337.37	189.8	330.46	362.3	-3303.08	0	330.92	0
-1469.04	-6.97	337.57	188.1	330.74	362.3	-3302.81	0	331.19	0
-1468.81	-5.248	337.91	186.3	330.92	364	-3302.55	0	331.45	0
-1468.56	-5.248	338.12	186.3	331.19	365.7	-3302.22	0	331.78	0
-1468.31	-5.248	338.41	184.6	331.45	365.7	-3302.02	1.722	331.98	1.722
-1468.02	-5.248	338.61	184.6	331.72	365.7	-3301.77	0	332.23	0
-1467.75	-5.248	338.9	186.3	331.92	365.7	-3301.53	0	332.47	0
-1467.56	-5.248	339.1	186.3	332.23	365.7	-3301.27	0	332.73	0
-1467.31	-5.248	339.29	186.3	332.44	365.7	-3301	0	333	0
-1467.02	-5.248	339.49	186.3	332.73	365.7	-3300.75	0	333.25	0
-1466.75	-5.248	339.72	186.3	333	365.7	-3300.52	0	333.48	0
-1466.56	-5.248	339.97	186.3	333.19	365.7	-3300.28	0	333.72	0
-1466.31	-5.248	340.27	186.3	333.44	365.7	-3300.03	0	333.97	0
-1466.02	-5.248	340.47	186.3	333.76	364	-3299.75	1.722	334.25	1.722
-1465.75	-5.248	340.77	184.6	333.97	365.7	-3299.49	1.722	334.51	1.722
-1465.47	-5.248	340.99	186.3	334.22	365.7	-3299.27	0	334.73	0
-1465.29	-5.248	341.22	186.3	334.45	365.7	-3299.04	0	334.96	0
-1465.04	-5.248	341.52	186.3	334.7	364	-3298.8	0	335.2	0
-1464.8	-5.248	341.78	186.3	335	364	-3298.49	1.722	335.51	1.722
-1464.51	-5.248	342.03	186.3	335.26	364	-3298.24	1.722	335.76	1.722
-1464.24	-5.248	342.34	186.3	335.45	365.7	-3298.01	0	335.99	0
-1464.05	-5.248	342.56	186.3	335.7	365.7	-3297.73	0	336.27	0
-1463.8	-5.248	342.75	186.3	335.99	364	-3297.54	0	336.46	0
-1463.51	-5.248	343.03	186.3	336.29	365.7	-3297.27	1.722	336.73	1.722
-1463.24	-5.248	343.37	188.1	336.48	364	-3297.01	0	336.99	0
-1463.04	-5.248	343.61	186.3	336.76	364	-3296.73	1.722	337.27	1.722
-1462.74	-5.248	343.81	186.3	337.02	364	-3296.46	0	337.54	0
-1462.48	-5.248	344.01	186.3	337.24	364	-3296.2	1.722	337.8	1.722
-1462.29	-5.248	344.23	186.3	337.48	364	-3295.99	1.722	338.01	1.722
-1462.04	-5.248	344.53	186.3	337.71	364	-3295.73	1.722	338.27	1.722
-1461.74	-5.248	344.81	186.3	337.96	365.7	-3295.45	1.722	338.55	1.722
-1461.48	-5.248	345.03	186.3	338.29	365.7	-3295.21	1.722	338.79	1.722
-1461.29	-6.97	345.26	186.3	338.49	365.7	-3294.98	1.722	339.02	1.722
-1461.04	-5.248	345.54	186.3	338.72	364	-3294.71	0	339.29	0
-1460.79	-6.97	345.82	186.3	338.96	364	-3294.46	1.722	339.54	1.722
-1460.48	-5.248	346.09	186.3	339.21	365.7	-3294.23	0	339.77	0
-1460.29	-5.248	346.29	186.3	339.5	365.7	-3294	0	340	0
-1460	-5.248	346.6	186.3	339.77	364	-3293.73	0	340.27	0
-1459.73	-6.97	346.79	186.3	340.03	365.7	-3293.47	0	340.53	0
-1459.47	-5.248	347.1	186.3	340.28	364	-3293.2	0	340.8	0
-1459.29	-5.248	347.29	186.3	340.55	364	-3293	1.722	341	1.722
-1459	-5.248	347.54	186.3	340.74	364	-3292.75	0	341.25	0
-1458.73	-5.248	347.77	186.3	340.99	365.7	-3292.51	0	341.49	0
-1458.47	-5.248	348.01	186.3	341.22	364	-3292.22	0	341.78	0
-1458.23	-5.248	348.26	186.3	341.52	364	-3291.95	0	342.05	0
-1457.98	-6.97	348.52	186.3	341.84	364	-3291.75	0	342.25	0
-1457.73	-5.248	348.79	186.3	342.06	365.7	-3291.52	0	342.48	0
-1457.47	-5.248	349.05	188.1	342.23	365.7	-3291.22	0	342.78	0
-1457.2	-6.97	349.32	186.3	342.51	364	-3290.95	0	343.05	0
-1457.02	-5.248	349.58	186.3	342.8	365.7	-3290.74	0	343.26	0
-1456.77	-6.97	349.77	186.3	343.09	364	-3290.5	1.722	343.5	1.722
-1456.46	-6.97	350.02	184.6	343.28	364	-3290.21	0	343.79	0
-1456.27	-5.248	350.36	184.6	343.58	362.3	-3289.94	0	344.06	0
-1456.02	-6.97	350.64	188.1	343.78	360.5	-3289.74	1.722	344.26	1.722
-1455.72	-5.248	350.85	186.3	344.07	360.5	-3289.49	0	344.51	0
-1455.44	-6.97	351.05	186.3	344.26	360.5	-3289.22	1.722	344.78	1.722
-1455.25	-5.248	351.27	191.6	344.48	360.5	-3289	1.722	345	1.722
-1455	-5.248	351.69	193.3	344.78	360.5	-3288.69	1.722	345.31	1.722
-1454.71	-5.248	351.92	195.1	345.07	360.5	-3288.46	0	345.54	0
-1454.52	-6.97	352.2	198.5	345.23	360.5	-3288.22	0	345.78	0
-1454.22	-5.248	352.39	198.5	345.48	360.5	-3287.94	0	346.06	0
-1453.94	-5.248	352.58	200.2	345.78	360.5	-3287.74	0	346.26	0
-1453.76	-5.248	352.86	203.8	346.07	360.5	-3287.49	0	346.51	0
-1453.51	-5.248	353.04	205.5	346.23	360.5	-3287.2	0	346.8	0
-1453.21	-5.248	353.29	205.5	346.52	360.5	-3286.98	0	347.02	0
-1452.95	-5.248	353.58	203.8	346.79	362.3	-3286.74	0	347.26	0
-1452.74	-5.248	353.89	203.8	347.05	362.3	-3286.45	0	347.55	0
-1452.51	-6.97	354.11	202	347.23	360.5	-3286.18	0	347.82	0
-1452.21	-5.248	354.31	202	347.54	360.5	-3285.98	0	348.02	0
-1451.95	-6.97	354.54	200.2	347.8	360.5	-3285.74	0	348.26	0
-1451.73	-6.97	354.82	200.2	348.07	362.3	-3285.45	0	348.55	0
-1451.49	-6.97	355.1	202	348.26	360.5	-3285.14	0	348.86	0
-1451.2	-5.248	355.29	198.5	348.57	362.3	-3284.95	0	349.05	0
-1450.93	-5.248	355.54	200.2	348.75	360.5	-3284.75	0	349.25	0
-1450.73	-5.248	355.88	200.2	349.07	362.3	-3284.45	0	349.55	0
-1450.5	-6.97	356.09	202	349.25	360.5	-3284.18	-1.722	349.82	-1.722
-1450.2	-5.248	356.32	200.2	349.61	360.5	-3283.93	0	350.07	0
-1449.93	-5.248	356.55	200.2	349.82	362.3	-3283.75	0	350.25	0
-1449.75	-5.248	356.85	200.2	350.11	362.3	-3283.45	0	350.55	0
-1449.45	-6.97	357.04	200.2	350.3	362.3	-3283.19	0	350.81	0
-1449.19	-5.248	357.32	200.2	350.52	362.3	-3282.94	0	351.06	0
-1448.92	-5.248	357.58	200.2	350.81	362.3	-3282.7	0	351.3	0
-1448.69	-5.248	357.8	200.2	351	362.3	-3282.45	0	351.55	0
-1448.45	-5.248	358.04	200.2	351.25	362.3	-3282.22	0	351.78	0
-1448.2	-5.248	358.35	200.2	351.61	364	-3281.97	0	352.03	0
-1447.97	-5.248	358.65	198.5	351.81	364	-3281.67	0	352.33	0
-1447.74	-5.248	358.91	200.2	352.08	362.3	-3281.42	0	352.58	0
-1447.49	-6.97	359.1	198.5	352.31	364	-3281.19	0	352.81	0
-1447.19	-5.248	359.44	198.5	352.56	364	-3280.92	0	353.08	0
-1446.92	-6.97	359.64	198.5	352.8	364	-3280.66	0	353.34	0
-1446.74	-5.248	359.92	198.5	353.03	362.3	-3280.42	0	353.58	0
-1446.44	-5.248	360.11	198.5	353.26	364	-3280.19	0	353.81	0
-1446.18	-5.248	360.44	198.5	353.53	364	-3279.94	0	354.06	0
-1445.91	-5.248	360.72	198.5	353.76	364	-3279.71	-1.722	354.29	-1.722
-1445.68	-6.97	360.94	198.5	354.14	362.3	-3279.47	0	354.53	0
-1445.44	-5.248	361.19	198.5	354.36	364	-3279.16	0	354.84	0
-1445.19	-6.97	361.48	198.5	354.53	364	-3278.9	0	355.1	0
-1444.96	-5.248	361.7	196.8	354.78	364	-3278.71	0	355.29	0
-1444.72	-5.248	362	198.5	355.07	364	-3278.44	-1.722	355.56	-1.722
-1444.47	-5.248	362.19	198.5	355.31	365.7	-3278.18	-1.722	355.82	-1.722
-1444.18	-5.248	362.4	196.8	355.54	364	-3277.94	0	356.06	0
-1443.91	-5.248	362.59	198.5	355.79	367.4	-3277.71	0	356.29	0
-1443.73	-6.97	362.86	196.8	356.09	369.2	-3277.45	0	356.55	0
-1443.43	-6.97	363.12	198.5	356.37	371	-3277.18	0	356.82	0
-1443.16	-6.97	363.48	196.8	356.57	372.7	-3276.95	0	357.05	0
-1442.9	-6.97	363.68	196.8	356.84	372.7	-3276.65	0	357.35	0
-1442.73	-6.97	363.96	195.1	357.04	374.4	-3276.43	0	357.57	0
-1442.43	-5.248	364.17	196.8	357.33	374.4	-3276.2	0	357.8	0
-1442.17	-5.248	364.46	196.8	357.6	374.4	-3275.9	0	358.1	0
-1441.93	-5.248	364.65	196.8	357.79	374.4	-3275.64	0	358.36	0
-1441.7	-5.248	365.03	196.8	358.04	376.2	-3275.42	0	358.58	0
-1441.45	-6.97	365.24	196.8	358.32	374.4	-3275.18	0	358.82	0
-1441.15	-6.97	365.48	195.1	358.58	374.4	-3274.93	0	359.07	0
-1440.95	-6.97	365.67	195.1	358.86	376.2	-3274.64	0	359.36	0
-1440.65	-5.248	365.96	193.3	359.05	376.2	-3274.31	-1.722	359.69	-1.722
-1440.45	-5.248	366.15	196.8	359.32	376.2	-3274.11	0	359.89	0
-1440.15	-6.97	366.48	195.1	359.58	376.2	-3273.86	0	360.14	0
-1439.95	-6.97	366.68	195.1	359.86	376.2	-3273.67	-1.722	360.33	-1.722
-1439.65	-6.97	366.96	193.3	360.05	376.2	-3273.42	0	360.58	0
-1439.39	-6.97	367.18	195.1	360.3	376.2	-3273.2	0	360.8	0
-1439.2	-5.248	367.44	195.1	360.6	376.2	-3272.89	-1.722	361.11	-1.722
-1438.95	-6.97	367.63	195.1	360.86	376.2	-3272.66	0	361.34	0
-1438.66	-6.97	367.88	193.3	361.05	376.2	-3272.39	-1.722	361.61	-1.722
-1438.39	-6.97	368.15	195.1	361.3	374.4	-3272.19	-1.722	361.81	-1.722
-1438.13	-6.97	368.35	195.1	361.59	374.4	-3271.86	-1.722	362.14	-1.722
-1437.94	-5.248	368.58	195.1	361.86	374.4	-3271.66	0	362.34	0
-1437.69	-6.97	368.88	195.1	362.12	374.4	-3271.42	0	362.58	0
-1437.39	-6.97	369.08	195.1	362.31	376.2	-3271.17	0	362.83	0
-1437.13	-6.97	369.39	195.1	362.56	376.2	-3270.86	0	363.14	0
-1436.94	-5.248	369.61	195.1	362.79	376.2	-3270.64	-1.722	363.36	-1.722
-1436.69	-6.97	369.89	195.1	363.09	376.2	-3270.41	0	363.59	0
-1436.38	-5.248	370.08	195.1	363.36	374.4	-3270.18	0	363.82	0
-1436.19	-6.97	370.5	195.1	363.56	376.2	-3269.82	-1.722	364.18	-1.722
-1435.94	-6.97	370.74	195.1	363.79	376.2	-3269.61	0	364.39	0
-1435.65	-6.97	370.91	195.1	364.09	376.2	-3269.33	-1.722	364.67	-1.722
-1435.38	-6.97	371.16	195.1	364.39	376.2	-3269.11	-1.722	364.89	-1.722
-1435.11	-6.97	371.41	195.1	364.59	376.2	-3268.88	-1.722	365.12	-1.722
-1434.94	-5.248	371.64	195.1	364.85	376.2	-3268.65	0	365.35	0
-1434.65	-6.97	371.89	195.1	365.12	376.2	-3268.4	-1.722	365.6	-1.722
-1434.38	-6.97	372.17	195.1	365.37	376.2	-3268.15	-1.722	365.85	-1.722
-1434.1	-6.97	372.36	195.1	365.6	376.2	-3267.91	-1.722	366.09	-1.722
-1433.88	-6.97	372.61	195.1	365.85	376.2	-3267.63	0	366.37	0
-1433.66	-5.248	372.86	195.1	366.07	376.2	-3267.37	-1.722	366.63	-1.722
-1433.4	-6.97	373.11	195.1	366.43	376.2	-3267.13	0	366.87	0
-1433.13	-6.97	373.36	195.1	366.63	377.9	-3266.9	-1.722	367.1	-1.722
-1432.9	-6.97	373.62	195.1	366.9	376.2	-3266.62	-1.722	367.38	-1.722
-1432.67	-6.97	373.89	193.3	367.08	376.2	-3266.35	-1.722	367.65	-1.722
-1432.42	-6.97	374.18	193.3	367.33	376.2	-3266.12	0	367.88	0
-1432.17	-5.248	374.37	195.1	367.57	376.2	-3265.89	0	368.11	0
-1431.93	-6.97	374.7	193.3	367.86	377.9	-3265.6	-1.722	368.4	-1.722
-1431.64	-6.97	374.9	193.3	368.1	376.2	-3265.34	-1.722	368.66	-1.722
-1431.37	-6.97	375.13	195.1	368.33	376.2	-3265.07	0	368.93	0
-1431.11	-5.248	375.37	195.1	368.6	376.2	-3264.89	-1.722	369.11	-1.722
-1430.86	-5.248	375.62	193.3	368.86	377.9	-3264.65	0	369.35	0
-1430.67	-6.97	375.91	193.3	369.11	376.2	-3264.36	-1.722	369.64	-1.722
-1430.42	-5.248	376.29	195.1	369.35	376.2	-3264.09	-1.722	369.91	-1.722
-1430.12	-6.97	376.49	193.3	369.58	377.9	-3263.9	-1.722	370.1	-1.722
-1429.89	-6.97	376.74	195.1	369.85	376.2	-3263.61	-1.722	370.39	-1.722
-1429.65	-6.97	376.93	195.1	370.11	377.9	-3263.34	0	370.66	0
-1429.41	-6.97	377.13	195.1	370.38	377.9	-3263.08	-1.722	370.92	-1.722
-1429.11	-6.97	377.37	195.1	370.58	377.9	-3262.89	-1.722	371.11	-1.722
-1428.83	-5.248	377.66	195.1	370.88	377.9	-3262.61	-1.722	371.39	-1.722
-1428.63	-6.97	377.99	195.1	371.14	377.9	-3262.41	0	371.59	0
-1428.39	-6.97	378.3	195.1	371.53	377.9	-3262.09	0	371.91	0
-1428.16	-5.248	378.5	193.3	371.75	379.7	-3261.89	0	372.11	0
-1427.91	-5.248	378.89	202	372.03	377.9	-3261.58	-1.722	372.42	-1.722
-1427.61	-6.97	379.24	203.8	372.22	377.9	-3261.38	-1.722	372.62	-1.722
-1427.35	-6.97	379.47	205.5	372.42	381.4	-3261.14	-1.722	372.86	-1.722
-1427.14	-5.248	379.64	207.2	372.67	397	-3260.85	-1.722	373.15	-1.722
-1426.85	-6.97	379.91	209	372.84	400.6	-3260.57	-1.722	373.43	-1.722
-1426.64	-5.248	380.17	210.7	373.14	402.3	-3260.38	-1.722	373.62	-1.722
-1426.35	-6.97	380.49	212.5	373.42	404	-3260.13	-1.722	373.87	-1.722
-1426.08	-6.97	380.67	214.2	373.7	405.8	-3259.86	-1.722	374.14	-1.722
-1425.79	-6.97	380.92	212.5	373.86	404	-3259.6	-1.722	374.4	-1.722
-1425.58	-6.97	381.16	212.5	374.1	405.8	-3259.38	-1.722	374.62	-1.722
-1425.35	-6.97	381.47	212.5	374.4	405.8	-3259.05	-1.722	374.95	-1.722
-1425.12	-6.97	381.66	212.5	374.68	405.8	-3258.85	-1.722	375.15	-1.722
-1424.87	-5.248	381.9	210.7	374.87	405.8	-3258.58	-1.722	375.42	-1.722
-1424.63	-5.248	382.17	210.7	375.17	407.5	-3258.34	-1.722	375.66	-1.722
-1424.34	-6.97	382.48	209	375.35	407.5	-3258.05	0	375.95	0
-1424.15	-6.97	382.67	209	375.62	407.5	-3257.85	0	376.15	0
-1423.9	-6.97	382.93	210.7	375.88	409.3	-3257.57	-1.722	376.43	-1.722
-1423.6	-6.97	383.28	209	376.12	409.3	-3257.29	-1.722	376.71	-1.722
-1423.34	-6.97	383.5	210.7	376.35	407.5	-3257.1	-1.722	376.9	-1.722
-1423.1	-6.97	383.68	209	376.66	409.3	-3256.85	-1.722	377.15	-1.722
-1422.87	-6.97	383.98	209	376.93	407.5	-3256.62	-1.722	377.38	-1.722
-1422.62	-5.248	384.17	209	377.13	407.5	-3256.34	-1.722	377.66	-1.722
-1422.37	-6.97	384.46	207.2	377.37	405.8	-3256.07	-1.722	377.93	-1.722
-1422.12	-6.97	384.65	209	377.69	407.5	-3255.81	-1.722	378.19	-1.722
-1421.87	-6.97	384.9	209	377.9	407.5	-3255.64	0	378.36	0
-1421.62	-6.97	385.21	207.2	378.18	407.5	-3255.32	-1.722	378.68	-1.722
-1421.37	-6.97	385.54	207.2	378.38	405.8	-3255.03	0	378.97	0
-1421.12	-6.97	385.74	209	378.68	407.5	-3254.81	-1.722	379.19	-1.722
-1420.87	-6.97	385.95	209	378.86	407.5	-3254.62	-1.722	379.38	-1.722
-1420.62	-6.97	386.16	209	379.13	407.5	-3254.33	0	379.67	0
-1420.37	-6.97	386.55	210.7	379.39	407.5	-3254.03	-1.722	379.97	-1.722
-1420.12	-6.97	386.82	209	379.72	407.5	-3253.8	-1.722	380.2	-1.722
-1419.87	-6.97	387.02	209	379.92	405.8	-3253.55	-1.722	380.45	-1.722
-1419.62	-6.97	387.19	209	380.2	405.8	-3253.3	0	380.7	0
-1419.36	-6.97	387.51	207.2	380.39	407.5	-3253.11	-1.722	380.89	-1.722
-1419.09	-6.97	387.69	209	380.66	405.8	-3252.84	-1.722	381.16	-1.722
-1418.86	-6.97	387.99	207.2	380.92	405.8	-3252.58	-1.722	381.42	-1.722
-1418.56	-6.97	388.18	209	381.16	405.8	-3252.31	0	381.69	0
-1418.38	-6.97	388.43	207.2	381.39	407.5	-3252.03	-1.722	381.97	-1.722
-1418.08	-6.97	388.66	209	381.64	405.8	-3251.77	0	382.23	0
-1417.81	-5.248	388.96	209	381.89	407.5	-3251.58	-1.722	382.42	-1.722
-1417.53	-6.97	389.24	207.2	382.15	407.5	-3251.32	-1.722	382.68	-1.722
-1417.35	-6.97	389.49	207.2	382.42	407.5	-3251.05	-1.722	382.95	-1.722
-1417.1	-5.248	389.69	207.2	382.65	407.5	-3250.8	0	383.2	0
-1416.86	-5.248	390.02	207.2	382.89	407.5	-3250.57	0	383.43	0
-1416.57	-6.97	390.22	209	383.15	407.5	-3250.29	-1.722	383.71	-1.722
-1416.36	-6.97	390.45	207.2	383.42	407.5	-3250.1	0	383.9	0
-1416.07	-6.97	390.7	207.2	383.65	407.5	-3249.83	-1.722	384.17	-1.722
-1415.8	-6.97	391	207.2	383.92	407.5	-3249.57	-1.722	384.43	-1.722
-1415.61	-6.97	391.22	207.2	384.2	407.5	-3249.3	-1.722	384.7	-1.722
-1415.37	-6.97	391.53	209	384.39	407.5	-3249.1	-1.722	384.9	-1.722
-1415.05	-6.97	391.78	207.2	384.63	407.5	-3248.8	-1.722	385.2	-1.722
-1414.85	-6.97	392.06	207.2	384.92	407.5	-3248.54	-1.722	385.46	-1.722
-1414.55	-6.97	392.25	207.2	385.18	407.5	-3248.27	-1.722	385.73	-1.722
-1414.29	-6.97	392.43	209	385.45	407.5	-3248.09	0	385.91	0
-1414.1	-6.97	392.75	207.2	385.68	407.5	-3247.79	-1.722	386.21	-1.722
-1413.85	-5.248	392.95	207.2	385.95	407.5	-3247.52	0	386.48	0
-1413.56	-6.97	393.18	205.5	386.21	409.3	-3247.27	-1.722	386.73	-1.722
-1413.29	-6.97	393.53	205.5	386.41	409.3	-3247.09	0	386.91	0
-1413.03	-6.97	393.73	205.5	386.65	407.5	-3246.79	0	387.21	0
-1412.84	-6.97	394.06	203.8	386.96	405.8	-3246.53	-1.722	387.47	-1.722
-1412.59	-6.97	394.28	205.5	387.15	404	-3246.31	-1.722	387.69	-1.722
-1412.29	-6.97	394.45	205.5	387.4	404	-3246.07	0	387.93	0
-1412.03	-6.97	394.76	205.5	387.69	404	-3245.75	-1.722	388.25	-1.722
-1411.84	-6.97	395.04	205.5	387.96	404	-3245.54	-1.722	388.46	-1.722
-1411.59	-6.97	395.23	205.5	388.14	404	-3245.26	0	388.74	0
-1411.29	-6.97	395.48	205.5	388.46	404	-3245.06	0	388.94	0
-1411.03	-6.97	395.74	205.5	388.72	404	-3244.83	-1.722	389.17	-1.722
-1410.84	-6.97	396.1	205.5	388.99	404	-3244.56	-1.722	389.44	-1.722
-1410.59	-6.97	396.3	205.5	389.16	402.3	-3244.3	-1.722	389.7	-1.722
-1410.3	-6.97	396.48	205.5	389.44	402.3	-3244.05	-1.722	389.95	-1.722
-1410.03	-6.97	396.76	205.5	389.72	402.3	-3243.81	0	390.19	0
-1409.76	-6.97	396.94	205.5	389.91	404	-3243.55	-1.722	390.45	-1.722
-1409.59	-6.97	397.22	205.5	390.16	404	-3243.28	0	390.72	0
-1409.3	-6.97	397.58	205.5	390.47	404	-3243.03	0	390.97	0
-1409.03	-6.97	397.79	203.8	390.73	404	-3242.77	0	391.23	0
-1408.77	-6.97	397.97	205.5	390.94	404	-3242.52	-1.722	391.48	-1.722
-1408.59	-6.97	398.27	205.5	391.17	404	-3242.22	-1.722	391.78	-1.722
-1408.3	-6.97	398.46	205.5	391.53	404	-3242.02	0	391.98	0
-1408.03	-6.97	398.82	203.8	391.73	404	-3241.77	-1.722	392.23	-1.722
-1407.77	-6.97	399.05	205.5	392.01	405.8	-3241.52	-1.722	392.48	-1.722
-1407.53	-6.97	399.27	203.8	392.2	404	-3241.28	0	392.72	0
-1407.28	-6.97	399.5	203.8	392.45	404	-3241.03	-1.722	392.97	-1.722
-1407.05	-6.97	399.74	205.5	392.68	404	-3240.79	-1.722	393.21	-1.722
-1406.82	-6.97	399.99	205.5	393.01	404	-3240.52	-1.722	393.48	-1.722
-1406.57	-6.97	400.22	205.5	393.21	404	-3240.25	-1.722	393.75	-1.722
-1406.27	-6.97	400.45	205.5	393.54	404	-3240.01	-1.722	393.99	-1.722
-1406.01	-6.97	400.77	205.5	393.75	404	-3239.77	0	394.23	0
-1405.82	-6.97	400.95	205.5	393.96	404	-3239.49	-1.722	394.51	-1.722
-1405.57	-6.97	401.28	205.5	394.17	405.8	-3239.3	-1.722	394.7	-1.722
-1405.27	-6.97	401.48	205.5	394.57	405.8	-3239.04	-1.722	394.96	-1.722
-1405.01	-6.97	401.78	205.5	394.79	404	-3238.77	0	395.23	0
-1404.82	-6.97	401.97	205.5	394.99	405.8	-3238.49	-1.722	395.51	-1.722
-1404.57	-6.97	402.22	205.5	395.21	405.8	-3238.3	-1.722	395.7	-1.722
-1404.27	-6.97	402.51	205.5	395.45	405.8	-3238.04	-1.722	395.96	-1.722
-1404.01	-6.97	402.78	205.5	395.68	405.8	-3237.77	-1.722	396.23	-1.722
-1403.82	-6.97	403.01	205.5	395.99	405.8	-3237.49	-1.722	396.51	-1.722
-1403.52	-6.97	403.28	205.5	396.23	405.8	-3237.31	0	396.69	0
-1403.26	-6.97	403.54	205.5	396.46	405.8	-3237.01	-1.722	396.99	-1.722
-1402.99	-6.97	403.81	205.5	396.74	405.8	-3236.74	0	397.26	0
-1402.76	-6.97	403.98	205.5	397.01	407.5	-3236.46	-1.722	397.54	-1.722
-1402.53	-6.97	404.28	205.5	397.27	405.8	-3236.28	0	397.72	0
-1402.28	-6.97	404.49	205.5	397.52	407.5	-3236.03	-1.722	397.97	-1.722
-1402.04	-6.97	404.73	205.5	397.71	407.5	-3235.73	0	398.27	0
-1401.81	-6.97	405.02	205.5	397.96	407.5	-3235.51	0	398.49	0
-1401.5	-6.97	405.24	205.5	398.19	407.5	-3235.28	0	398.72	0
-1401.23	-6.97	405.55	205.5	398.49	407.5	-3234.98	-1.722	399.02	-1.722
-1401.03	-6.97	405.74	205.5	398.75	407.5	-3234.72	0	399.28	0
-1400.79	-8.692	405.99	205.5	398.94	407.5	-3234.47	0	399.53	0
-1400.5	-6.97	406.29	205.5	399.24	412.8	-3234.28	-1.722	399.72	-1.722
-1400.23	-6.97	406.57	212.5	399.5	412.8	-3234	0	400	0
-1400.05	-8.692	406.76	214.2	399.77	416.2	-3233.77	-1.722	400.23	-1.722
-1399.8	-6.97	407.04	216	399.95	416.2	-3233.53	0	400.47	0
-1399.5	-6.97	407.3	217.7	400.2	418	-3233.28	0	400.72	0
-1399.23	-6.97	407.5	217.7	400.5	418	-3232.99	-1.722	401.01	-1.722
-1399.05	-6.97	407.74	219.4	400.77	418	-3232.72	-1.722	401.28	-1.722
-1398.75	-8.692	408.03	222.9	400.95	418	-3232.5	0	401.5	0
-1398.49	-6.97	408.3	224.7	401.2	419.7	-3232.27	-1.722	401.73	-1.722
-1398.22	-6.97	408.57	222.9	401.5	419.7	-3231.97	-1.722	402.03	-1.722
-1398.03	-6.97	408.78	222.9	401.76	419.7	-3231.74	-1.722	402.26	-1.722
-1397.78	-6.97	409.02	221.2	402.03	419.7	-3231.5	-1.722	402.5	-1.722
-1397.49	-6.97	409.27	222.9	402.31	419.7	-3231.25	-1.722	402.75	-1.722
-1397.22	-6.97	409.53	221.2	402.5	419.7	-3230.99	-1.722	403.01	-1.722
-1397.02	-6.97	409.8	219.4	402.76	419.7	-3230.77	-1.722	403.23	-1.722
-1396.72	-6.97	410.09	221.2	403.04	421.5	-3230.44	-1.722	403.56	-1.722
-1396.46	-6.97	410.28	219.4	403.25	419.7	-3230.22	0	403.78	0
-1396.27	-6.97	410.53	219.4	403.48	419.7	-3229.99	-1.722	404.01	-1.722
-1396.02	-6.97	410.76	219.4	403.78	419.7	-3229.72	-1.722	404.28	-1.722
-1395.72	-6.97	411.06	219.4	403.96	419.7	-3229.43	-1.722	404.57	-1.722
-1395.46	-6.97	411.28	219.4	404.21	419.7	-3229.21	-1.722	404.79	-1.722
-1395.27	-6.97	411.51	219.4	404.51	419.7	-3228.98	-1.722	405.02	-1.722
-1395.02	-6.97	411.75	219.4	404.77	419.7	-3228.71	0	405.29	0
-1394.73	-6.97	412.06	219.4	404.96	419.7	-3228.43	-1.722	405.57	-1.722
-1394.46	-6.97	412.32	217.7	405.27	419.7	-3228.18	-1.722	405.82	-1.722
-1394.27	-6.97	412.62	217.7	405.48	418	-3227.99	-1.722	406.01	-1.722
-1393.98	-6.97	412.84	219.4	405.71	418	-3227.73	0	406.27	0
-1393.71	-6.97	413.12	217.7	406.01	418	-3227.46	-1.722	406.54	-1.722
-1393.53	-8.692	413.31	219.4	406.3	419.7	-3227.23	-1.722	406.77	-1.722
-1393.23	-6.97	413.59	219.4	406.52	418	-3226.99	-1.722	407.01	-1.722
-1392.96	-6.97	413.78	219.4	406.76	418	-3226.75	-1.722	407.25	-1.722
-1392.7	-6.97	414.03	219.4	406.99	418	-3226.45	-1.722	407.55	-1.722
-1392.46	-6.97	414.32	217.7	407.24	419.7	-3226.18	0	407.82	0
-1392.23	-6.97	414.63	217.7	407.49	419.7	-3226	-1.722	408	-1.722
-1391.98	-6.97	414.82	217.7	407.74	418	-3225.73	0	408.27	0
-1391.75	-6.97	415.04	219.4	408	418	-3225.47	-1.722	408.53	-1.722
-1391.5	-6.97	415.27	217.7	408.27	419.7	-3225.17	-1.722	408.83	-1.722
-1391.26	-6.97	415.57	217.7	408.5	419.7	-3224.98	-1.722	409.02	-1.722
-1390.97	-6.97	415.76	217.7	408.74	419.7	-3224.72	-1.722	409.28	-1.722
-1390.7	-6.97	416.07	217.7	409.02	419.7	-3224.45	-1.722	409.55	-1.722
-1390.5	-6.97	416.3	217.7	409.28	418	-3224.22	-1.722	409.78	-1.722
-1390.26	-6.97	416.54	217.7	409.56	419.7	-3223.98	-1.722	410.02	-1.722
-1389.97	-6.97	416.82	217.7	409.75	419.7	-3223.72	-1.722	410.28	-1.722
-1389.7	-6.97	417.08	217.7	410.05	419.7	-3223.45	-1.722	410.55	-1.722
-1389.42	-6.97	417.29	217.7	410.31	419.7	-3223.19	-1.722	410.81	-1.722
-1389.24	-6.97	417.61	216	410.58	419.7	-3222.99	-1.722	411.01	-1.722
-1388.99	-6.97	417.82	217.7	410.75	419.7	-3222.74	-1.722	411.26	-1.722
-1388.75	-6.97	418.05	217.7	411.05	419.7	-3222.49	0	411.51	0
-1388.46	-6.97	418.38	216	411.33	419.7	-3222.24	-1.722	411.76	-1.722
-1388.19	-6.97	418.67	217.7	411.54	419.7	-3221.92	-1.722	412.08	-1.722
-1388	-8.692	418.88	217.7	411.78	419.7	-3221.66	0	412.34	0
-1387.75	-6.97	419.06	217.7	412.03	421.5	-3221.46	-1.722	412.54	-1.722
-1387.44	-6.97	419.31	217.7	412.26	421.5	-3221.22	0	412.78	0
-1387.24	-6.97	419.55	217.7	412.54	421.5	-3220.93	-1.722	413.07	-1.722
-1386.94	-6.97	419.83	217.7	412.81	421.5	-3220.71	0	413.29	0
-1386.68	-6.97	420.17	217.7	413.09	421.5	-3220.47	-1.722	413.53	-1.722
-1386.49	-8.692	420.39	217.7	413.28	421.5	-3220.18	-1.722	413.82	-1.722
-1386.24	-6.97	420.56	216	413.56	421.5	-3219.91	-1.722	414.09	-1.722
-1385.94	-8.692	420.81	216	413.82	419.7	-3219.65	0	414.35	0
-1385.68	-8.692	421.06	216	414.01	421.5	-3219.46	-1.722	414.54	-1.722
-1385.41	-8.692	421.33	216	414.26	421.5	-3219.21	-1.722	414.79	-1.722
-1385.21	-6.97	421.56	216	414.59	421.5	-3218.98	-1.722	415.02	-1.722
-1384.98	-6.97	421.89	214.2	414.79	421.5	-3218.68	0	415.32	0
-1384.68	-6.97	422.09	216	415.04	421.5	-3218.41	-1.722	415.59	-1.722
-1384.41	-8.692	422.32	216	415.27	421.5	-3218.18	0	415.82	0
-1384.21	-6.97	422.56	214.2	415.57	421.5	-3217.95	-1.722	416.05	-1.722
-1383.98	-6.97	422.84	216	415.83	421.5	-3217.67	0	416.33	0
-1383.68	-6.97	423.1	214.2	416.05	437.1	-3217.46	-1.722	416.54	-1.722
-1383.4	-6.97	423.42	214.2	416.29	442.4	-3217.17	-1.722	416.83	-1.722
-1383.21	-6.97	423.63	214.2	416.6	445.8	-3216.95	-1.722	417.05	-1.722
-1382.96	-6.97	423.92	214.2	416.8	447.6	-3216.71	-1.722	417.29	-1.722
-1382.71	-6.97	424.1	214.2	417.04	447.6	-3216.43	-1.722	417.57	-1.722
-1382.46	-6.97	424.38	214.2	417.29	449.4	-3216.17	-1.722	417.83	-1.722
-1382.22	-6.97	424.57	214.2	417.61	449.4	-3215.93	0	418.07	0
-1381.97	-6.97	424.82	214.2	417.82	449.4	-3215.65	0	418.35	0
-1381.72	-6.97	425.12	214.2	418.08	449.4	-3215.45	0	418.55	0
-1381.47	-6.97	425.3	214.2	418.27	449.4	-3215.14	-1.722	418.86	-1.722
-1381.22	-6.97	425.55	216	418.56	451.1	-3214.94	0	419.06	0
-1380.97	-8.692	425.87	214.2	418.83	451.1	-3214.67	-1.722	419.33	-1.722
-1380.72	-6.97	426.07	216	419.1	451.1	-3214.45	0	419.55	0
-1380.47	-6.97	426.33	214.2	419.3	452.8	-3214.16	0	419.84	0
-1380.22	-6.97	426.61	216	419.58	451.1	-3213.92	0	420.08	0
-1379.95	-6.97	426.96	214.2	419.8	452.8	-3213.69	-1.722	420.31	-1.722
-1379.69	-6.97	427.16	214.2	420.05	451.1	-3213.44	0	420.56	0
-1379.45	-6.97	427.44	214.2	420.3	451.1	-3213.2	-1.722	420.8	-1.722
-1379.16	-6.97	427.63	216	420.55	449.4	-3212.91	-1.722	421.09	-1.722
-1378.89	-6.97	427.91	214.2	420.81	451.1	-3212.64	-1.722	421.36	-1.722
-1378.69	-8.692	428.1	216	421.08	451.1	-3212.38	-1.722	421.62	-1.722
-1378.46	-8.692	428.41	214.2	421.29	449.4	-3212.19	0	421.81	0
-1378.16	-8.692	428.61	214.2	421.53	451.1	-3211.85	-1.722	422.15	-1.722
-1377.91	-6.97	428.85	216	421.81	451.1	-3211.63	-1.722	422.37	-1.722
-1377.68	-6.97	429.09	214.2	422.04	451.1	-3211.41	0	422.59	0
-1377.44	-6.97	429.33	216	422.34	449.4	-3211.21	-1.722	422.79	-1.722
-1377.19	-6.97	429.59	214.2	422.64	451.1	-3210.91	-1.722	423.09	-1.722
-1376.96	-8.692	429.89	214.2	422.85	449.4	-3210.65	-1.722	423.35	-1.722
-1376.66	-6.97	430.09	216	423.1	449.4	-3210.37	-1.722	423.63	-1.722
-1376.4	-8.692	430.42	214.2	423.34	449.4	-3210.18	0	423.82	0
-1376.13	-6.97	430.64	214.2	423.57	449.4	-3209.91	-1.722	424.09	-1.722
-1375.91	-8.692	430.87	214.2	423.82	449.4	-3209.65	-1.722	424.35	-1.722
-1375.68	-6.97	431.12	216	424.06	449.4	-3209.37	-1.722	424.63	-1.722
-1375.44	-6.97	431.39	214.2	424.31	449.4	-3209.18	-1.722	424.82	-1.722
-1375.2	-6.97	431.64	214.2	424.6	449.4	-3208.91	-1.722	425.09	-1.722
-1374.9	-8.692	431.87	214.2	424.84	449.4	-3208.65	0	425.35	0
-1374.63	-8.692	432.09	216	425.07	449.4	-3208.38	-1.722	425.62	-1.722
-1374.37	-6.97	432.34	214.2	425.32	451.1	-3208.18	0	425.82	0
-1374.2	-6.97	432.62	214.2	425.57	451.1	-3207.88	0	426.12	0
-1373.95	-8.692	432.89	214.2	425.83	449.4	-3207.62	0	426.38	0
-1373.64	-6.97	433.18	214.2	426.1	451.1	-3207.35	0	426.65	0
-1373.35	-6.97	433.37	214.2	426.33	449.4	-3207.17	-1.722	426.83	-1.722
-1373.17	-6.97	433.65	216	426.57	449.4	-3206.92	-1.722	427.08	-1.722
-1372.92	-8.692	433.85	219.4	426.82	449.4	-3206.62	-1.722	427.38	-1.722
-1372.67	-6.97	434.13	222.9	427.05	449.4	-3206.39	-1.722	427.61	-1.722
-1372.42	-6.97	434.41	222.9	427.35	451.1	-3206.15	-1.722	427.85	-1.722
-1372.17	-6.97	434.71	224.7	427.61	451.1	-3205.9	-1.722	428.1	-1.722
-1371.92	-8.692	434.9	226.4	427.89	449.4	-3205.67	-1.722	428.33	-1.722
-1371.65	-6.97	435.09	228.1	428.08	451.1	-3205.37	-1.722	428.63	-1.722
-1371.39	-8.692	435.38	229.8	428.33	451.1	-3205.11	-1.722	428.89	-1.722
-1371.15	-6.97	435.69	231.7	428.56	451.1	-3204.84	-1.722	429.16	-1.722
-1370.92	-8.692	435.88	231.7	428.89	451.1	-3204.67	-1.722	429.33	-1.722
-1370.67	-6.97	436.27	229.8	429.09	449.4	-3204.42	-1.722	429.58	-1.722
-1370.37	-6.97	436.49	229.8	429.33	451.1	-3204.11	-1.722	429.89	-1.722
-1370.09	-6.97	436.8	229.8	429.63	451.1	-3203.84	-1.722	430.16	-1.722
-1369.89	-8.692	436.99	229.8	429.83	451.1	-3203.66	-1.722	430.34	-1.722
-1369.66	-8.692	437.27	228.1	430.06	451.1	-3203.41	-1.722	430.59	-1.722
-1369.42	-8.692	437.46	229.8	430.37	449.4	-3203.11	-3.444	430.89	-3.444
-1369.16	-8.692	437.69	229.8	430.58	449.4	-3202.85	-1.722	431.15	-1.722
-1368.89	-6.97	437.88	228.1	430.9	447.6	-3202.64	-1.722	431.36	-1.722
-1368.66	-6.97	438.16	228.1	431.11	447.6	-3202.41	-1.722	431.59	-1.722
-1368.42	-8.692	438.36	228.1	431.36	445.8	-3202.16	-1.722	431.84	-1.722
-1368.11	-8.692	438.8	226.4	431.61	445.8	-3201.88	-1.722	432.12	-1.722
-1367.91	-8.692	439.03	228.1	431.95	445.8	-3201.61	-1.722	432.39	-1.722
-1367.61	-8.692	439.25	228.1	432.15	447.6	-3201.35	-1.722	432.65	-1.722
-1367.41	-8.692	439.47	226.4	432.43	445.8	-3201.11	-1.722	432.89	-1.722
-1367.11	-8.692	439.69	228.1	432.62	447.6	-3200.86	-1.722	433.14	-1.722
-1366.91	-8.692	439.87	226.4	432.87	445.8	-3200.65	-1.722	433.35	-1.722
-1366.62	-6.97	440.12	226.4	433.12	445.8	-3200.4	-1.722	433.6	-1.722
-1366.4	-6.97	440.45	226.4	433.37	445.8	-3200.1	-1.722	433.9	-1.722
-1366.1	-6.97	440.78	226.4	433.62	447.6	-3199.84	-1.722	434.16	-1.722
-1365.88	-6.97	440.97	226.4	433.88	447.6	-3199.63	-1.722	434.37	-1.722
-1365.65	-8.692	441.31	226.4	434.13	447.6	-3199.35	-1.722	434.65	-1.722
-1365.35	-6.97	441.51	226.4	434.37	445.8	-3199.09	-1.722	434.91	-1.722
-1365.09	-8.692	441.72	226.4	434.62	445.8	-3198.82	0	435.18	0
-1364.87	-8.692	441.89	226.4	434.88	445.8	-3198.62	-1.722	435.38	-1.722
-1364.63	-6.97	442.14	224.7	435.13	447.6	-3198.34	-1.722	435.66	-1.722
-1364.4	-6.97	442.42	226.4	435.37	447.6	-3198.13	-1.722	435.87	-1.722
-1364.15	-6.97	442.74	224.7	435.6	447.6	-3197.82	-1.722	436.18	-1.722
-1363.85	-8.692	442.95	224.7	435.85	445.8	-3197.59	-1.722	436.41	-1.722
-1363.59	-8.692	443.18	224.7	436.16	447.6	-3197.32	-3.444	436.68	-3.444
-1363.37	-6.97	443.42	226.4	436.35	447.6	-3197.09	-1.722	436.91	-1.722
-1363.14	-8.692	443.74	224.7	436.6	447.6	-3196.86	-1.722	437.14	-1.722
-1362.9	-6.97	443.96	224.7	436.85	447.6	-3196.61	-1.722	437.39	-1.722
-1362.59	-6.97	444.13	224.7	437.1	447.6	-3196.36	-1.722	437.64	-1.722
-1362.37	-8.692	444.43	224.7	437.35	447.6	-3196.11	-3.444	437.89	-3.444
-1362.14	-8.692	444.74	224.7	437.63	447.6	-3195.84	-1.722	438.16	-1.722
-1361.84	-8.692	444.96	224.7	437.89	447.6	-3195.58	-1.722	438.42	-1.722
-1361.58	-6.97	445.19	222.9	438.17	449.4	-3195.33	-1.722	438.67	-1.722
-1361.37	-6.97	445.41	224.7	438.36	449.4	-3195.08	-1.722	438.92	-1.722
-1361.14	-6.97	445.65	224.7	438.63	447.6	-3194.83	-1.722	439.17	-1.722
-1360.84	-8.692	445.9	222.9	438.89	449.4	-3194.56	-1.722	439.44	-1.722
-1360.58	-8.692	446.27	222.9	439.19	449.4	-3194.38	-1.722	439.62	-1.722
-1360.38	-6.97	446.47	222.9	439.38	447.6	-3194.11	-1.722	439.89	-1.722
-1360.14	-8.692	446.64	224.7	439.62	449.4	-3193.84	-1.722	440.16	-1.722
-1359.84	-8.692	446.94	224.7	439.86	447.6	-3193.56	-1.722	440.44	-1.722
-1359.58	-8.692	447.24	224.7	440.16	447.6	-3193.3	-1.722	440.7	-1.722
-1359.3	-6.97	447.42	224.7	440.42	449.4	-3193.03	-1.722	440.97	-1.722
-1359.11	-6.97	447.67	222.9	440.61	449.4	-3192.85	-1.722	441.15	-1.722
-1358.86	-6.97	447.91	221.2	440.86	449.4	-3192.6	-1.722	441.4	-1.722
-1358.63	-8.692	448.2	221.2	441.17	449.4	-3192.32	-1.722	441.68	-1.722
-1358.33	-8.692	448.47	222.9	441.43	449.4	-3192.07	-3.444	441.93	-3.444
-1358.07	-8.692	448.66	222.9	441.62	449.4	-3191.83	-1.722	442.17	-1.722
-1357.8	-8.692	448.94	222.9	441.87	451.1	-3191.55	-1.722	442.45	-1.722
-1357.61	-6.97	449.25	222.9	442.18	449.4	-3191.26	-1.722	442.74	-1.722
-1357.36	-8.692	449.48	221.2	442.37	451.1	-3191.02	-3.444	442.98	-3.444
-1357.07	-6.97	449.67	222.9	442.62	454.5	-3190.83	-1.722	443.17	-1.722
-1356.8	-6.97	449.98	222.9	442.92	456.2	-3190.55	-1.722	443.45	-1.722
-1356.62	-6.97	450.17	221.2	443.18	456.2	-3190.26	-1.722	443.74	-1.722
-1356.37	-8.692	450.58	222.9	443.45	458.1	-3190.02	-1.722	443.98	-1.722
-1356.12	-8.692	450.86	222.9	443.68	458.1	-3189.84	-1.722	444.16	-1.722
-1355.87	-8.692	451.06	221.2	443.88	459.8	-3189.59	-1.722	444.41	-1.722
-1355.62	-6.97	451.28	222.9	444.23	459.8	-3189.35	-1.722	444.65	-1.722
-1355.35	-6.97	451.53	222.9	444.43	459.8	-3189.06	-3.444	444.94	-3.444
-1355.09	-8.692	451.71	222.9	444.68	461.5	-3188.79	-1.722	445.21	-1.722
-1354.85	-6.97	451.93	222.9	444.88	459.8	-3188.53	-1.722	445.47	-1.722
-1354.62	-6.97	452.17	222.9	445.23	461.5	-3188.34	-1.722	445.66	-1.722
-1354.31	-6.97	452.46	222.9	445.43	461.5	-3188.09	-1.722	445.91	-1.722
-1354.1	-8.692	452.74	222.9	445.66	461.5	-3187.85	-1.722	446.15	-1.722
-1353.81	-8.692	452.99	222.9	445.94	463.2	-3187.54	-1.722	446.46	-1.722
-1353.59	-8.692	453.18	222.9	446.21	461.5	-3187.34	-1.722	446.66	-1.722
-1353.36	-6.97	453.54	222.9	446.41	461.5	-3187.04	-1.722	446.96	-1.722
-1353.12	-8.692	453.74	222.9	446.64	463.2	-3186.86	-1.722	447.14	-1.722
-1352.81	-8.692	453.93	222.9	446.94	461.5	-3186.56	-1.722	447.44	-1.722
-1352.59	-8.692	454.18	222.9	447.27	461.5	-3186.33	-1.722	447.67	-1.722
-1352.29	-8.692	454.51	222.9	447.47	463.2	-3186.06	-1.722	447.94	-1.722
-1352.08	-6.97	454.71	222.9	447.64	461.5	-3185.8	-1.722	448.2	-1.722
-1351.84	-8.692	454.99	222.9	447.89	461.5	-3185.56	-1.722	448.44	-1.722
-1351.55	-8.692	455.18	222.9	448.19	461.5	-3185.34	-1.722	448.66	-1.722
-1351.28	-8.692	455.47	222.9	448.45	461.5	-3185.03	-1.722	448.97	-1.722
-1351.06	-8.692	455.74	224.7	448.72	461.5	-3184.83	-3.444	449.17	-3.444
-1350.83	-8.692	456.04	224.7	448.91	461.5	-3184.53	-3.444	449.47	-3.444
-1350.59	-8.692	456.22	222.9	449.16	461.5	-3184.25	-1.722	449.75	-1.722
-1350.34	-6.97	456.5	222.9	449.41	461.5	-3184.02	-1.722	449.98	-1.722
-1350.05	-6.97	456.69	222.9	449.7	461.5	-3183.81	-3.444	450.19	-3.444
-1349.78	-8.692	456.94	222.9	449.98	461.5	-3183.58	-1.722	450.42	-1.722
-1349.56	-6.97	457.24	222.9	450.17	461.5	-3183.28	-1.722	450.72	-1.722
-1349.33	-8.692	457.44	222.9	450.45	461.5	-3183.02	-1.722	450.98	-1.722
-1349.1	-8.692	457.75	222.9	450.64	459.8	-3182.82	-1.722	451.18	-1.722
-1348.78	-8.692	458.05	222.9	450.93	461.5	-3182.58	-1.722	451.42	-1.722
-1348.58	-8.692	458.41	222.9	451.2	461.5	-3182.29	-3.444	451.71	-3.444
-1348.35	-8.692	458.67	222.9	451.48	461.5	-3182.02	-3.444	451.98	-3.444
-1348.05	-8.692	458.95	222.9	451.67	459.8	-3181.79	-1.722	452.21	-1.722
-1347.79	-6.97	459.16	222.9	451.92	461.5	-3181.55	-1.722	452.45	-1.722
-1347.57	-8.692	459.41	222.9	452.17	461.5	-3181.3	-1.722	452.7	-1.722
-1347.33	-8.692	459.64	222.9	452.46	461.5	-3181.07	-1.722	452.93	-1.722
-1347.04	-8.692	459.84	222.9	452.73	461.5	-3180.8	-1.722	453.2	-1.722
-1346.77	-8.692	460.06	222.9	453.01	461.5	-3180.54	-1.722	453.46	-1.722
-1346.57	-8.692	460.26	222.9	453.2	461.5	-3180.26	-3.444	453.74	-3.444
-1346.34	-8.692	460.53	222.9	453.45	461.5	-3180.07	-1.722	453.93	-1.722
-1346.04	-8.692	460.76	224.7	453.68	461.5	-3179.8	-1.722	454.2	-1.722
-1345.77	-8.692	461.04	222.9	453.91	461.5	-3179.49	-1.722	454.51	-1.722
-1345.51	-6.97	461.23	226.4	454.23	461.5	-3179.27	-1.722	454.73	-1.722
-1345.32	-6.97	461.62	231.7	454.41	461.5	-3179.04	-1.722	454.96	-1.722
-1345.07	-8.692	461.84	233.4	454.66	461.5	-3178.79	-1.722	455.21	-1.722
-1344.76	-8.692	462.12	235.1	454.96	461.5	-3178.56	-1.722	455.44	-1.722
-1344.57	-6.97	462.31	235.1	455.22	463.2	-3178.29	-1.722	455.71	-1.722
-1344.32	-6.97	462.59	236.8	455.49	463.2	-3178.03	-1.722	455.97	-1.722
-1344.01	-8.692	462.78	238.6	455.72	463.2	-3177.76	-1.722	456.24	-1.722
-1343.81	-6.97	463.01	240.3	455.97	463.2	-3177.54	-1.722	456.46	-1.722
-1343.57	-8.692	463.24	240.3	456.22	463.2	-3177.29	-1.722	456.71	-1.722
-1343.28	-6.97	463.51	240.3	456.47	463.2	-3177.04	-1.722	456.96	-1.722
-1343.01	-8.692	463.77	238.6	456.68	463.2	-3176.79	-3.444	457.21	-3.444
-1342.75	-8.692	464.01	238.6	456.97	463.2	-3176.54	-1.722	457.46	-1.722
-1342.56	-8.692	464.24	238.6	457.24	463.2	-3176.26	-3.444	457.74	-3.444
-1342.31	-8.692	464.54	238.6	457.44	463.2	-3175.98	-1.722	458.02	-1.722
-1342.01	-8.692	464.79	236.8	457.67	463.2	-3175.76	-3.444	458.24	-3.444
-1341.81	-6.97	465.08	236.8	457.97	463.2	-3175.51	-3.444	458.49	-3.444
-1341.51	-8.692	465.27	236.8	458.19	463.2	-3175.27	-1.722	458.73	-1.722
-1341.25	-6.97	465.47	236.8	458.42	463.2	-3175	-1.722	459	-1.722
-1341.06	-8.692	465.74	236.8	458.67	463.2	-3174.75	-3.444	459.25	-3.444
-1340.81	-8.692	466.02	235.1	458.97	463.2	-3174.52	-1.722	459.48	-1.722
-1340.56	-8.692	466.24	236.8	459.23	463.2	-3174.24	-1.722	459.76	-1.722
-1340.25	-6.97	466.61	235.1	459.59	465	-3173.92	-1.722	460.08	-1.722
-1339.99	-8.692	466.83	236.8	459.8	480.7	-3173.71	-1.722	460.29	-1.722
-1339.77	-8.692	467.08	235.1	459.97	484.1	-3173.52	-1.722	460.48	-1.722
-1339.53	-6.97	467.35	233.4	460.22	487.7	-3173.25	-1.722	460.75	-1.722
-1339.28	-8.692	467.64	233.4	460.45	489.4	-3172.99	-1.722	461.01	-1.722
-1339.05	-8.692	467.83	233.4	460.7	489.4	-3172.72	-3.444	461.28	-3.444
-1338.75	-8.692	468	233.4	461.01	491.1	-3172.54	-1.722	461.46	-1.722
-1338.49	-8.692	468.25	233.4	461.28	489.4	-3172.29	-3.444	461.71	-3.444
-1338.27	-8.692	468.48	235.1	461.46	491.1	-3171.99	-3.444	462.01	-3.444
-1338.04	-6.97	468.78	235.1	461.78	491.1	-3171.76	-1.722	462.24	-1.722
-1337.8	-8.692	469.11	233.4	461.96	491.1	-3171.52	-1.722	462.48	-1.722
-1337.49	-8.692	469.33	235.1	462.21	492.8	-3171.26	-3.444	462.74	-3.444
-1337.27	-8.692	469.51	233.4	462.45	492.8	-3170.99	-1.722	463.01	-1.722
-1337.04	-6.97	469.8	235.1	462.74	494.6	-3170.76	-3.444	463.24	-3.444
-1336.74	-8.692	470	235.1	463.02	492.8	-3170.52	-1.722	463.48	-1.722
-1336.48	-8.692	470.29	233.4	463.23	494.6	-3170.24	-3.444	463.76	-3.444
-1336.26	-8.692	470.59	235.1	463.46	492.8	-3169.96	-1.722	464.04	-1.722
-1336.02	-6.97	470.79	235.1	463.76	492.8	-3169.73	-1.722	464.27	-1.722
-1335.79	-8.692	471.04	233.4	464.02	494.6	-3169.49	-1.722	464.51	-1.722
-1335.54	-8.692	471.31	235.1	464.29	492.8	-3169.24	-1.722	464.76	-1.722
-1335.24	-8.692	471.51	235.1	464.46	492.8	-3169.01	-1.722	464.99	-1.722
-1334.98	-6.97	471.78	235.1	464.74	492.8	-3168.74	-1.722	465.26	-1.722
-1334.78	-8.692	472.06	233.4	465.01	492.8	-3168.48	-1.722	465.52	-1.722
-1334.54	-8.692	472.24	233.4	465.27	491.1	-3168.25	-3.444	465.75	-3.444
-1334.25	-6.97	472.67	233.4	465.51	492.8	-3168.01	-1.722	465.99	-1.722
-1333.98	-8.692	472.88	233.4	465.79	492.8	-3167.75	-3.444	466.25	-3.444
-1333.78	-6.97	473.06	233.4	465.97	492.8	-3167.51	-1.722	466.49	-1.722
-1333.54	-6.97	473.26	233.4	466.24	491.1	-3167.22	-1.722	466.78	-1.722
-1333.25	-8.692	473.55	233.4	466.5	492.8	-3166.95	-3.444	467.05	-3.444
-1332.98	-8.692	473.84	233.4	466.78	492.8	-3166.69	-1.722	467.31	-1.722
-1332.73	-8.692	474.02	233.4	466.99	491.1	-3166.47	-3.444	467.53	-3.444
-1332.54	-8.692	474.38	231.7	467.22	491.1	-3166.2	-1.722	467.8	-1.722
-1332.25	-8.692	474.58	233.4	467.52	491.1	-3166	-1.722	468	-1.722
-1331.98	-8.692	474.9	233.4	467.8	491.1	-3165.69	-3.444	468.31	-3.444
-1331.72	-6.97	475.08	233.4	467.99	491.1	-3165.48	-1.722	468.52	-1.722
-1331.48	-8.692	475.36	233.4	468.24	492.8	-3165.22	-1.722	468.78	-1.722
-1331.25	-8.692	475.55	231.7	468.47	492.8	-3164.92	-3.444	469.08	-3.444
-1331	-8.692	475.86	229.8	468.77	491.1	-3164.74	-1.722	469.26	-1.722
-1330.77	-6.97	476.05	229.8	469.03	492.8	-3164.44	-3.444	469.56	-3.444
-1330.47	-8.692	476.39	229.8	469.3	491.1	-3164.22	-1.722	469.78	-1.722
-1330.19	-6.97	476.61	231.7	469.53	491.1	-3163.99	-1.722	470.01	-1.722
-1329.92	-8.692	476.85	229.8	469.78	492.8	-3163.66	-3.444	470.34	-3.444
-1329.74	-8.692	477.03	231.7	469.98	492.8	-3163.44	-1.722	470.56	-1.722
-1329.49	-6.97	477.28	229.8	470.22	492.8	-3163.21	-3.444	470.79	-3.444
-1329.25	-6.97	477.52	231.7	470.51	492.8	-3162.94	-3.444	471.06	-3.444
-1328.96	-6.97	477.77	231.7	470.78	491.1	-3162.68	-3.444	471.32	-3.444
-1328.77	-6.97	478.06	231.7	471	491.1	-3162.41	-1.722	471.59	-1.722
-1328.47	-8.692	478.36	231.7	471.34	491.1	-3162.22	-3.444	471.78	-3.444
-1328.21	-8.692	478.55	231.7	471.54	492.8	-3161.96	-1.722	472.04	-1.722
-1327.99	-8.692	478.8	231.7	471.79	492.8	-3161.68	-3.444	472.32	-3.444
-1327.76	-8.692	479.03	231.7	471.99	491.1	-3161.43	-3.444	472.57	-3.444
-1327.46	-6.97	479.39	229.8	472.32	492.8	-3161.23	-1.722	472.77	-1.722
-1327.19	-8.692	479.59	229.8	472.54	491.1	-3160.96	-3.444	473.04	-3.444
-1326.96	-6.97	479.89	231.7	472.77	492.8	-3160.68	-3.444	473.32	-3.444
-1326.73	-8.692	480.09	229.8	473.02	492.8	-3160.41	-1.722	473.59	-1.722
-1326.49	-8.692	480.33	229.8	473.26	492.8	-3160.23	-1.722	473.77	-1.722
-1326.23	-8.692	480.64	229.8	473.49	492.8	-3159.98	-1.722	474.02	-1.722
-1325.96	-8.692	480.84	231.7	473.8	489.4	-3159.74	-1.722	474.26	-1.722
-1325.73	-8.692	481.07	229.8	474.05	489.4	-3159.45	-1.722	474.55	-1.722
-1325.49	-8.692	481.32	231.7	474.29	489.4	-3159.18	-1.722	474.82	-1.722
-1325.24	-8.692	481.64	229.8	474.52	489.4	-3158.92	-1.722	475.08	-1.722
-1324.95	-8.692	481.82	231.7	474.79	487.7	-3158.73	-3.444	475.27	-3.444
-1324.68	-8.692	482.07	229.8	475.07	487.7	-3158.48	-1.722	475.52	-1.722
-1324.46	-8.692	482.35	231.7	475.26	487.7	-3158.18	-3.444	475.82	-3.444
-1324.23	-8.692	482.59	229.8	475.5	487.7	-3157.92	-3.444	476.08	-3.444
-1324	-6.97	482.84	229.8	475.8	487.7	-3157.73	-3.444	476.27	-3.444
-1323.68	-8.692	483.09	229.8	476.02	487.7	-3157.43	-1.722	476.57	-1.722
-1323.48	-6.97	483.49	229.8	476.25	487.7	-3157.17	-1.722	476.83	-1.722
-1323.25	-8.692	483.71	231.7	476.55	487.7	-3156.97	-3.444	477.03	-3.444
-1322.95	-8.692	483.9	231.7	476.82	487.7	-3156.73	-1.722	477.27	-1.722
-1322.69	-8.692	484.15	229.8	477.05	487.7	-3156.4	-1.722	477.6	-1.722
-1322.42	-6.97	484.33	229.8	477.28	487.7	-3156.2	-1.722	477.8	-1.722
-1322.23	-8.692	484.62	229.8	477.55	487.7	-3155.92	-3.444	478.08	-3.444
-1321.97	-8.692	484.83	229.8	477.81	489.4	-3155.72	-3.444	478.28	-3.444
-1321.7	-6.97	485.15	231.7	478.09	487.7	-3155.42	-1.722	478.58	-1.722
-1321.47	-8.692	485.33	229.8	478.28	487.7	-3155.19	-1.722	478.81	-1.722
-1321.22	-6.97	485.57	231.7	478.55	487.7	-3154.95	-1.722	479.05	-1.722
-1320.97	-8.692	485.82	229.8	478.81	489.4	-3154.7	-1.722	479.3	-1.722
-1320.72	-8.692	486.07	229.8	479.11	489.4	-3154.41	-1.722	479.59	-1.722
-1320.45	-8.692	486.32	231.7	479.3	487.7	-3154.19	-1.722	479.81	-1.722
-1320.19	-8.692	486.57	229.8	479.55	489.4	-3153.96	-1.722	480.04	-1.722
-1319.96	-8.692	486.81	229.8	479.79	489.4	-3153.69	-3.444	480.31	-3.444
-1319.72	-8.692	487.06	229.8	480.04	489.4	-3153.43	-1.722	480.57	-1.722
-1319.46	-8.692	487.33	231.7	480.29	489.4	-3153.16	-1.722	480.84	-1.722
-1319.19	-8.692	487.67	231.7	480.56	489.4	-3152.96	-1.722	481.04	-1.722
-1318.96	-8.692	487.88	231.7	480.82	489.4	-3152.69	-3.444	481.31	-3.444
-1318.72	-8.692	488.16	229.8	481.09	489.4	-3152.43	-1.722	481.57	-1.722
-1318.47	-8.692	488.34	229.8	481.31	489.4	-3152.16	-1.722	481.84	-1.722
-1318.18	-8.692	488.66	231.7	481.56	491.1	-3151.94	-1.722	482.06	-1.722
-1317.91	-8.692	488.87	236.8	481.79	491.1	-3151.68	-3.444	482.32	-3.444
-1317.71	-8.692	489.15	240.3	482.09	489.4	-3151.38	-1.722	482.62	-1.722
-1317.41	-8.692	489.37	242.1	482.29	491.1	-3151.16	-1.722	482.84	-1.722
-1317.15	-6.97	489.65	243.8	482.6	491.1	-3150.93	-3.444	483.07	-3.444
-1316.94	-8.692	489.84	243.8	482.81	489.4	-3150.65	-1.722	483.35	-1.722
-1316.71	-8.692	490.12	245.6	483.04	489.4	-3150.4	-3.444	483.6	-3.444
-1316.41	-8.692	490.37	249	483.34	491.1	-3150.13	-1.722	483.87	-1.722
-1316.2	-8.692	490.67	249	483.54	491.1	-3149.93	-1.722	484.07	-1.722
-1315.96	-8.692	490.87	249	483.79	491.1	-3149.67	-3.444	484.33	-3.444
-1315.67	-8.692	491.1	249	484.15	491.1	-3149.4	-1.722	484.6	-1.722
-1315.4	-6.97	491.35	247.3	484.35	491.1	-3149.14	-1.722	484.86	-1.722
-1315.18	-8.692	491.6	247.3	484.65	492.8	-3148.93	-3.444	485.07	-3.444
-1314.95	-8.692	491.84	245.6	484.85	491.1	-3148.65	-1.722	485.35	-1.722
-1314.71	-8.692	492.07	247.3	485.15	491.1	-3148.37	-3.444	485.63	-3.444
-1314.4	-8.692	492.34	245.6	485.33	491.1	-3148.11	-1.722	485.89	-1.722
-1314.18	-8.692	492.63	247.3	485.61	491.1	-3147.92	-3.444	486.08	-3.444
-1313.95	-8.692	492.9	245.6	485.82	492.8	-3147.64	-3.444	486.36	-3.444
-1313.65	-8.692	493.09	245.6	486.07	492.8	-3147.37	-3.444	486.63	-3.444
-1313.39	-6.97	493.43	245.6	486.32	496.3	-3147.11	-1.722	486.89	-1.722
-1313.15	-8.692	493.63	245.6	486.57	498.1	-3146.92	-1.722	487.08	-1.722
-1312.92	-8.692	493.98	245.6	486.8	499.8	-3146.67	-1.722	487.33	-1.722
-1312.69	-8.692	494.22	245.6	487.11	499.8	-3146.34	-1.722	487.66	-1.722
-1312.42	-8.692	494.43	245.6	487.35	501.6	-3146.06	-1.722	487.94	-1.722
-1312.16	-8.692	494.61	245.6	487.58	501.6	-3145.87	-1.722	488.13	-1.722
-1311.92	-8.692	494.91	245.6	487.84	503.3	-3145.64	-1.722	488.36	-1.722
-1311.69	-8.692	495.11	243.8	488.11	501.6	-3145.41	-1.722	488.59	-1.722
-1311.44	-8.692	495.41	245.6	488.36	501.6	-3145.16	-3.444	488.84	-3.444
-1311.19	-8.692	495.6	243.8	488.59	503.3	-3144.92	-3.444	489.08	-3.444
-1310.94	-8.692	495.85	243.8	488.83	503.3	-3144.63	-3.444	489.37	-3.444
-1310.69	-8.692	496.08	243.8	489.08	503.3	-3144.41	-3.444	489.59	-3.444
-1310.42	-8.692	496.38	243.8	489.34	503.3	-3144.17	-3.444	489.83	-3.444
-1310.16	-8.692	496.64	243.8	489.58	505	-3143.92	-1.722	490.08	-1.722
-1309.92	-6.97	496.99	243.8	489.84	503.3	-3143.63	-3.444	490.37	-3.444
-1309.63	-6.97	497.22	242.1	490.11	503.3	-3143.41	-3.444	490.59	-3.444
-1309.44	-8.692	497.47	243.8	490.4	505	-3143.18	-3.444	490.82	-3.444
-1309.14	-8.692	497.64	243.8	490.61	505	-3142.93	-1.722	491.07	-1.722
-1308.88	-8.692	497.88	242.1	490.9	503.3	-3142.6	-1.722	491.4	-1.722
-1308.61	-8.692	498.11	242.1	491.09	503.3	-3142.38	-1.722	491.62	-1.722
-1308.43	-8.692	498.41	242.1	491.34	503.3	-3142.15	-1.722	491.85	-1.722
-1308.18	-8.692	498.61	243.8	491.57	505	-3141.91	-1.722	492.09	-1.722
-1307.91	-8.692	498.92	242.1	491.81	503.3	-3141.65	-1.722	492.35	-1.722
-1307.65	-8.692	499.11	243.8	492.12	503.3	-3141.38	-1.722	492.62	-1.722
-1307.41	-8.692	499.36	242.1	492.43	503.3	-3141.15	-1.722	492.85	-1.722
-1307.12	-8.692	499.65	242.1	492.62	503.3	-3140.9	-1.722	493.1	-1.722
-1306.85	-8.692	499.95	242.1	492.82	503.3	-3140.6	-1.722	493.4	-1.722
-1306.65	-8.692	500.12	242.1	493.12	503.3	-3140.4	-1.722	493.6	-1.722
-1306.41	-8.692	500.43	242.1	493.32	503.3	-3140.12	-1.722	493.88	-1.722
-1306.12	-8.692	500.62	242.1	493.62	501.6	-3139.85	-3.444	494.15	-3.444
-1305.88	-8.692	500.93	242.1	493.88	503.3	-3139.65	-1.722	494.35	-1.722
-1305.65	-8.692	501.15	242.1	494.15	503.3	-3139.4	-1.722	494.6	-1.722
-1305.4	-8.692	501.46	242.1	494.4	503.3	-3139.07	-3.444	494.93	-3.444
-1305.17	-8.692	501.65	242.1	494.58	503.3	-3138.84	-3.444	495.16	-3.444
-1304.84	-8.692	501.98	242.1	494.93	503.3	-3138.65	-1.722	495.35	-1.722
-1304.62	-8.692	502.18	242.1	495.13	503.3	-3138.39	-1.722	495.61	-1.722
-1304.4	-8.692	502.51	242.1	495.36	503.3	-3138.09	-3.444	495.91	-3.444
-1304.09	-8.692	502.71	242.1	495.6	503.3	-3137.87	-3.444	496.13	-3.444
-1303.86	-6.97	502.88	242.1	495.85	503.3	-3137.64	-3.444	496.36	-3.444
-1303.61	-8.692	503.13	238.6	496.08	503.3	-3137.36	-1.722	496.64	-1.722
-1303.37	-8.692	503.43	240.3	496.39	503.3	-3137.09	-3.444	496.91	-3.444
-1303.05	-8.692	503.69	238.6	496.61	503.3	-3136.84	-3.444	497.16	-3.444
-1302.84	-8.692	503.9	238.6	496.86	503.3	-3136.59	-1.722	497.41	-1.722
-1302.62	-8.692	504.16	240.3	497.1	503.3	-3136.34	-3.444	497.66	-3.444
-1302.39	-8.692	504.43	238.6	497.39	503.3	-3136.09	-3.444	497.91	-3.444
-1302.16	-8.692	504.65	238.6	497.63	503.3	-3135.83	-3.444	498.17	-3.444
-1301.89	-8.692	504.91	240.3	497.88	503.3	-3135.64	-1.722	498.36	-1.722
-1301.63	-8.692	505.18	240.3	498.12	503.3	-3135.39	-1.722	498.61	-1.722
-1301.39	-8.692	505.5	240.3	498.36	503.3	-3135.1	-1.722	498.9	-1.722
-1301.1	-8.692	505.71	238.6	498.62	503.3	-3134.85	-1.722	499.15	-1.722
-1300.88	-8.692	506.03	238.6	498.94	503.3	-3134.61	-3.444	499.39	-3.444
-1300.64	-8.692	506.24	238.6	499.12	503.3	-3134.32	-1.722	499.68	-1.722
-1300.35	-8.692	506.55	238.6	499.42	503.3	-3134.13	-1.722	499.87	-1.722
-1300.08	-8.692	506.74	238.6	499.64	503.3	-3133.88	-1.722	500.12	-1.722
-1299.85	-8.692	507.03	238.6	499.87	503.3	-3133.58	-3.444	500.42	-3.444
-1299.61	-8.692	507.22	240.3	500.11	503.3	-3133.3	-1.722	500.7	-1.722
-1299.39	-8.692	507.41	240.3	500.36	503.3	-3133.11	-1.722	500.89	-1.722
-1299.1	-8.692	507.66	240.3	500.64	503.3	-3132.83	-3.444	501.17	-3.444
-1298.88	-8.692	507.89	240.3	500.9	505	-3132.57	-1.722	501.43	-1.722
-1298.58	-8.692	508.19	240.3	501.12	503.3	-3132.29	-3.444	501.71	-3.444
-1298.38	-8.692	508.45	238.6	501.42	503.3	-3132.08	-3.444	501.92	-3.444
-1298.13	-8.692	508.65	240.3	501.7	505	-3131.82	-1.722	502.18	-1.722
-1297.83	-8.692	508.98	240.3	501.88	503.3	-3131.62	-3.444	502.38	-3.444
-1297.57	-8.692	509.19	240.3	502.18	505	-3131.32	-1.722	502.68	-1.722
-1297.35	-8.692	509.42	238.6	502.37	505	-3131.05	-3.444	502.95	-3.444
-1297.12	-8.692	509.7	240.3	502.63	505	-3130.77	-1.722	503.23	-1.722
[truncated: 21,289 more rows]

## Sheet: Figure4
figure4e														figure4f
position(nm)	C	position(nm)	Cu	position(nm)	N	position(nm)	O	position(nm)	Pt	position(nm)	Si	position(nm)	Ta	position(nm)	C	position(nm)	Cu	position(nm)	N	position(nm)	O	position(nm)	Pt	position(nm)	Si	position(nm)	Ta
0	0.17225	0	0.13815	0	0.06698	0	0.09701	0	1.60204	0	0.01223	0	0.11089	-10	0.10821	-10	0.07771	-10	0.05555	-10	0.06533	-10	1.47425	-10	0.15068	-10	0.01598
0.37608	0.17637	0.37608	0.13706	0.37608	0.06057	0.37608	0.09933	0.37608	1.61215	0.37608	0.01921	0.37608	0.10364	-9.62392	0.10153	-9.62392	0.07837	-9.62392	0.05713	-9.62392	0.06534	-9.62392	1.43897	-9.62392	0.15168	-9.62392	0.02016
0.75216	0.17937	0.75216	0.13405	0.75216	0.05549	0.75216	0.10069	0.75216	1.62771	0.75216	0.02488	0.75216	0.09625	-9.24784	0.09695	-9.24784	0.07897	-9.24784	0.05674	-9.24784	0.06747	-9.24784	1.41523	-9.24784	0.14664	-9.24784	0.02731
1.12824	0.18191	1.12824	0.12961	1.12824	0.05268	1.12824	0.10075	1.12824	1.65076	1.12824	0.02864	1.12824	0.08946	-8.87176	0.09446	-8.87176	0.08052	-8.87176	0.05438	-8.87176	0.0705	-8.87176	1.4057	-8.87176	0.13403	-8.87176	0.0377
1.50433	0.18434	1.50433	0.12451	1.50433	0.05256	1.50433	0.09974	1.50433	1.68219	1.50433	0.03116	1.50433	0.08306	-8.49567	0.09423	-8.49567	0.08406	-8.49567	0.0506	-8.49567	0.07308	-8.49567	1.4073	-8.49567	0.11578	-8.49567	0.04934
1.88041	0.18663	1.88041	0.11931	1.88041	0.05491	1.88041	0.09824	1.88041	1.72067	1.88041	0.03364	1.88041	0.07657	-8.11959	0.0969	-8.11959	0.09001	-8.11959	0.0463	-8.11959	0.07421	-8.11959	1.41193	-8.11959	0.09648	-8.11959	0.05856
2.25649	0.1887	2.25649	0.11422	2.25649	0.05886	2.25649	0.09675	2.25649	1.76265	2.25649	0.03705	2.25649	0.06982	-7.74351	0.10344	-7.74351	0.0978	-7.74351	0.04235	-7.74351	0.07353	-7.74351	1.40965	-7.74351	0.0804	-7.74351	0.06266
2.63257	0.19085	2.63257	0.10929	2.63257	0.06321	2.63257	0.09572	2.63257	1.80367	2.63257	0.04249	2.63257	0.06245	-7.36743	0.11472	-7.36743	0.10601	-7.36743	0.03934	-7.36743	0.07138	-7.36743	1.39309	-7.36743	0.06871	-7.36743	0.06218
3.00865	0.19375	3.00865	0.10484	3.00865	0.06679	3.00865	0.09557	3.00865	1.83993	3.00865	0.0511	3.00865	0.05378	-6.99135	0.13089	-6.99135	0.11299	-6.99135	0.03744	-6.99135	0.06859	-6.99135	1.36058	-6.99135	0.06008	-6.99135	0.05976
3.38473	0.19815	3.38473	0.10155	3.38473	0.06884	3.38473	0.09679	3.38473	1.86934	3.38473	0.06249	3.38473	0.04441	-6.61527	0.15111	-6.61527	0.11762	-6.61527	0.03642	-6.61527	0.06622	-6.61527	1.3166	-6.61527	0.05039	-6.61527	0.06066
3.76082	0.20428	3.76082	0.10024	3.76082	0.06935	3.76082	0.09983	3.76082	1.89147	3.76082	0.07438	3.76082	0.03638	-6.23918	0.17367	-6.23918	0.11972	-6.23918	0.03575	-6.23918	0.06511	-6.23918	1.2696	-6.23918	0.03672	-6.23918	0.06855
4.1369	0.21155	4.1369	0.10142	4.1369	0.06902	4.1369	0.10483	4.1369	1.90668	4.1369	0.08398	4.1369	0.03168	-5.8631	0.19654	-5.8631	0.12014	-5.8631	0.03485	-5.8631	0.06574	-5.8631	1.22898	-5.8631	0.02126	-5.8631	0.0814
4.51298	0.21865	4.51298	0.1049	4.51298	0.06898	4.51298	0.11151	4.51298	1.91531	4.51298	0.09	4.51298	0.03029	-5.48702	0.21784	-5.48702	0.12021	-5.48702	0.03329	-5.48702	0.0681	-5.48702	1.2028	-5.48702	0.00965	-5.48702	0.09328
4.88906	0.22416	4.88906	0.10969	4.88906	0.07026	4.88906	0.11901	4.88906	1.91729	4.88906	0.0926	4.88906	0.03087	-5.11094	0.23625	-5.11094	0.12114	-5.11094	0.03095	-5.11094	0.07175	-5.11094	1.19676	-5.11094	0.00424	-5.11094	0.10172
5.26514	0.22719	5.26514	0.11431	5.26514	0.07334	5.26514	0.12602	5.26514	1.91237	5.26514	0.09159	5.26514	0.03323	-4.73486	0.25105	-4.73486	0.12342	-4.73486	0.02802	-4.73486	0.07596	-4.73486	1.21389	-4.73486	0.00271	-4.73486	0.10899
5.64122	0.22783	5.64122	0.11732	5.64122	0.07795	5.64122	0.13109	5.64122	1.90046	5.64122	0.08612	5.64122	0.03882	-4.35878	0.26195	-4.35878	0.12672	-4.35878	0.025	-4.35878	0.07996	-4.35878	1.25418	-4.35878	0.00186	-4.35878	0.11767
6.0173	0.22709	6.0173	0.11787	6.0173	0.08315	6.0173	0.13298	6.0173	1.88162	6.0173	0.07443	6.0173	0.05076	-3.9827	0.26893	-3.9827	0.13014	-3.9827	0.02256	-3.9827	0.08324	-3.9827	1.31412	-3.9827	0.00123	-3.9827	0.12666
6.39339	0.22652	6.39339	0.11591	6.39339	0.08777	6.39339	0.13105	6.39339	1.85591	6.39339	0.05779	6.39339	0.06887	-3.60661	0.27197	-3.60661	0.1329	-3.60661	0.02136	-3.60661	0.08576	-3.60661	1.38665	-3.60661	0.000665319	-3.60661	0.13428
6.76947	0.22769	6.76947	0.11201	6.76947	0.09075	6.76947	0.1255	6.76947	1.82343	6.76947	0.0398	6.76947	0.09004	-3.23053	0.27107	-3.23053	0.13475	-3.23053	0.02191	-3.23053	0.08804	-3.23053	1.46196	-3.23053	0.000246753	-3.23053	0.13872
7.14555	0.2319	7.14555	0.10692	7.14555	0.09135	7.14555	0.11737	7.14555	1.78466	7.14555	0.0245	7.14555	0.10999	-2.85445	0.26622	-2.85445	0.13608	-2.85445	0.0244	-2.85445	0.09088	-2.85445	1.52914	-2.85445	0.00243	-2.85445	0.13607
7.52163	0.23995	7.52163	0.10116	7.52163	0.08917	7.52163	0.10824	7.52163	1.74084	7.52163	0.01282	7.52163	0.12741	-2.47837	0.25767	-2.47837	0.13734	-2.47837	0.02868	-2.47837	0.095	-2.47837	1.5782	-2.47837	0.01206	-2.47837	0.12052
7.89771	0.25197	7.89771	0.09491	7.89771	0.08409	7.89771	0.09973	7.89771	1.69398	7.89771	0.00515	7.89771	0.14104	-2.10229	0.24608	-2.10229	0.13841	-2.10229	0.03431	-2.10229	0.10057	-2.10229	1.60209	-2.10229	0.02776	-2.10229	0.09432
8.27379	0.2671	8.27379	0.08829	8.27379	0.07637	8.27379	0.09302	8.27379	1.64664	8.27379	0.00114	8.27379	0.15029	-1.72621	0.23256	-1.72621	0.13827	-1.72621	0.04072	-1.72621	0.10705	-1.72621	1.5985	-1.72621	0.04237	-1.72621	0.06707
8.64987	0.28333	8.64987	0.08165	8.64987	0.06667	8.64987	0.08853	8.64987	1.60163	8.64987	7.99251e-05	8.64987	0.1549	-1.35013	0.21853	-1.35013	0.13536	-1.35013	0.04724	-1.35013	0.11329	-1.35013	1.57087	-1.35013	0.04876	-1.35013	0.04888
9.02596	0.29766	9.02596	0.07578	9.02596	0.05608	9.02596	0.08589	9.02596	1.56211	9.02596	0	9.02596	0.15622	-0.97404	0.20534	-0.97404	0.12844	-0.97404	0.05319	-0.97404	0.11786	-0.97404	1.52788	-0.97404	0.04662	-0.97404	0.04217
9.40204	0.30705	9.40204	0.07181	9.40204	0.04597	9.40204	0.08425	9.40204	1.53099	9.40204	4.20819e-05	9.40204	0.15458	-0.59796	0.19399	-0.59796	0.11739	-0.59796	0.05789	-0.59796	0.11958	-0.59796	1.48111	-0.59796	0.03849	-0.59796	0.04568
9.77812	0.30958	9.77812	0.07094	9.77812	0.03773	9.77812	0.08274	9.77812	1.50994	9.77812	0.000738822	9.77812	0.14915	-0.22188	0.18507	-0.22188	0.10341	-0.22188	0.0607	-0.22188	0.118	-0.22188	1.4417	-0.22188	0.0273	-0.22188	0.05704
10.1542	0.30542	10.1542	0.07403	10.1542	0.0324	10.1542	0.08081	10.1542	1.49832	10.1542	0.00481	10.1542	0.13713	0.1542	0.17892	0.1542	0.08858	0.1542	0.06116	0.1542	0.11358	0.1542	1.41737	0.1542	0.01721	0.1542	0.07171
10.5303	0.29672	10.5303	0.0812	10.5303	0.03043	10.5303	0.07832	10.5303	1.49351	10.5303	0.01667	10.5303	0.11426	0.53028	0.1758	0.53028	0.07503	0.53028	0.05926	0.53028	0.10762	0.53028	1.41131	0.53028	0.01448	0.53028	0.08204
10.9064	0.28658	10.9064	0.09163	10.9064	0.03153	10.9064	0.07535	10.9064	1.49252	10.9064	0.03496	10.9064	0.08326	0.90636	0.17587	0.90636	0.06433	0.90636	0.05555	0.90636	0.10175	0.90636	1.42298	0.90636	0.02251	0.90636	0.08301
11.2825	0.27764	11.2825	0.10363	11.2825	0.03472	11.2825	0.07208	11.2825	1.49393	11.2825	0.05508	11.2825	0.05069	1.28245	0.17892	1.28245	0.05719	1.28245	0.0511	1.28245	0.09726	1.28245	1.44992	1.28245	0.04137	1.28245	0.07276
11.6585	0.27112	11.6585	0.11504	11.6585	0.0387	11.6585	0.06874	11.6585	1.49829	11.6585	0.06908	11.6585	0.02682	1.65853	0.18411	1.65853	0.05369	1.65853	0.04716	1.65853	0.09472	1.65853	1.48918	1.65853	0.0674	1.65853	0.05341
12.0346	0.26679	12.0346	0.12384	12.0346	0.04224	12.0346	0.06567	12.0346	1.50703	12.0346	0.07683	12.0346	0.01265	2.03461	0.19012	2.03461	0.05346	2.03461	0.04463	2.03461	0.09385	2.03461	1.53751	2.03461	0.09205	2.03461	0.03282
12.4107	0.26361	12.4107	0.12867	12.4107	0.04463	12.4107	0.06341	12.4107	1.52073	12.4107	0.08011	12.4107	0.00646	2.41069	0.1956	2.41069	0.05585	2.41069	0.04369	2.41069	0.09387	2.41069	1.59084	2.41069	0.10723	2.41069	0.01927
12.7868	0.26046	12.7868	0.1291	12.7868	0.04574	12.7868	0.06259	12.7868	1.53857	12.7868	0.08241	12.7868	0.00401	2.78677	0.19974	2.78677	0.05993	2.78677	0.04389	2.78677	0.09392	2.78677	1.64376	2.78677	0.11156	2.78677	0.01474
13.1629	0.25664	13.1629	0.12551	13.1629	0.04586	13.1629	0.06384	13.1629	1.55896	13.1629	0.08462	13.1629	0.00362	3.16285	0.20248	3.16285	0.06464	3.16285	0.04448	3.16285	0.09342	3.16285	1.68969	3.16285	0.10934	3.16285	0.01601
13.5389	0.25196	13.5389	0.11891	13.5389	0.04531	13.5389	0.06748	13.5389	1.58066	13.5389	0.08683	13.5389	0.00438	3.53894	0.20416	3.53894	0.06893	3.53894	0.04501	3.53894	0.09219	3.53894	1.7216	3.53894	0.10579	3.53894	0.0192
13.915	0.24671	13.915	0.11062	13.915	0.04424	13.915	0.07345	13.915	1.60291	13.915	0.08907	13.915	0.00551	3.91502	0.20498	3.91502	0.07221	3.91502	0.04556	3.91502	0.09045	3.91502	1.73331	3.91502	0.10008	3.91502	0.02676
14.2911	0.24161	14.2911	0.10213	14.2911	0.04263	14.2911	0.0812	14.2911	1.62489	14.2911	0.09169	14.2911	0.00609	4.2911	0.20465	4.2911	0.07456	4.2911	0.04674	4.2911	0.08876	4.2911	1.72099	4.2911	0.09061	4.2911	0.04078
14.6672	0.23774	14.6672	0.09475	14.6672	0.0405	14.6672	0.08976	14.6672	1.64508	14.6672	0.09493	14.6672	0.00545	4.66718	0.20253	4.66718	0.0768	4.66718	0.04925	4.66718	0.08783	4.66718	1.68449	4.66718	0.07769	4.66718	0.06009
15.0433	0.23618	15.0433	0.08944	15.0433	0.03811	15.0433	0.09796	15.0433	1.66124	15.0433	0.09841	15.0433	0.00375	5.04326	0.19818	5.04326	0.08006	5.04326	0.05342	5.04326	0.08847	5.04326	1.628	5.04326	0.06539	5.04326	0.07886
15.4193	0.23745	15.4193	0.08645	15.4193	0.03591	15.4193	0.10468	15.4193	1.67097	15.4193	0.10097	15.4193	0.00199	5.41934	0.19194	5.41934	0.08519	5.41934	0.05897	5.41934	0.09136	5.41934	1.55944	5.41934	0.05805	5.41934	0.09134
15.7954	0.24103	15.7954	0.08535	15.7954	0.03432	15.7954	0.10916	15.7954	1.67218	15.7954	0.10163	15.7954	0.000910288	5.79542	0.18522	5.79542	0.09213	5.79542	0.06493	5.79542	0.0968	5.79542	1.48857	5.79542	0.05656	5.79542	0.09645
16.1715	0.24536	16.1715	0.08518	16.1715	0.03349	16.1715	0.1112	16.1715	1.66319	16.1715	0.09995	16.1715	0.000657464	6.17151	0.1803	6.17151	0.09968	6.17151	0.06985	6.17151	0.10453	6.17151	1.4246	6.17151	0.05881	6.17151	0.0971
16.5476	0.24852	16.5476	0.08494	16.5476	0.03323	16.5476	0.11114	16.5476	1.64268	16.5476	0.09608	16.5476	0.000940262	6.54759	0.17985	6.54759	0.10588	6.54759	0.07225	6.54759	0.11362	6.54759	1.37433	6.54759	0.0648	6.54759	0.09401
16.9237	0.24925	16.9237	0.08395	16.9237	0.03317	16.9237	0.10962	16.9237	1.61001	16.9237	0.09033	16.9237	0.00183	6.92367	0.18604	6.92367	0.10885	6.92367	0.07112	6.92367	0.12255	6.92367	1.34149	6.92367	0.07783	6.92367	0.08381
17.2997	0.24771	17.2997	0.082	17.2997	0.03303	17.2997	0.1072	17.2997	1.56595	17.2997	0.08329	17.2997	0.00371	7.29975	0.19967	7.29975	0.10766	7.29975	0.06627	7.29975	0.12954	7.29975	1.32702	7.29975	0.09729	7.29975	0.06693
17.6758	0.2455	17.6758	0.07918	17.6758	0.03279	17.6758	0.10425	17.6758	1.51325	17.6758	0.07605	17.6758	0.00694	7.67583	0.21948	7.67583	0.10287	7.67583	0.05849	7.67583	0.13316	7.67583	1.32997	7.67583	0.11482	7.67583	0.05188
18.0519	0.24474	18.0519	0.07556	18.0519	0.03271	18.0519	0.1009	18.0519	1.45646	18.0519	0.07	18.0519	0.01153	8.05191	0.24205	8.05191	0.09633	8.05191	0.04918	8.05191	0.13283	8.05191	1.3482	8.05191	0.12227	8.05191	0.04651
18.428	0.24698	18.428	0.07109	18.428	0.03311	18.428	0.09727	18.428	1.40079	18.428	0.06647	18.428	0.01699	8.428	0.26252	8.428	0.09042	8.428	0.03985	8.428	0.12913	8.428	1.37883	8.428	0.11922	8.428	0.05017
18.8041	0.25235	18.8041	0.06566	18.8041	0.03415	18.8041	0.09361	18.8041	1.35069	18.8041	0.06536	18.8041	0.02345	8.80408	0.27615	8.80408	0.0871	8.80408	0.03167	8.80408	0.1235	8.80408	1.4185	8.80408	0.11171	8.80408	0.05589
19.1802	0.25966	19.1802	0.05946	19.1802	0.03566	19.1802	0.09024	19.1802	1.30914	19.1802	0.06576	19.1802	0.03096	9.18016	0.2799	9.18016	0.08723	9.18016	0.02526	9.18016	0.11771	9.18016	1.46364	9.18016	0.10372	9.18016	0.06012
19.5562	0.26713	19.5562	0.05318	19.5562	0.03717	19.5562	0.0874	19.5562	1.27785	19.5562	0.06608	19.5562	0.03985	9.55624	0.27359	9.55624	0.09041	9.55624	0.02081	9.55624	0.11311	9.55624	1.51096	9.55624	0.09523	9.55624	0.06447
19.9323	0.27332	19.9323	0.0478	19.9323	0.03814	19.9323	0.08505	19.9323	1.25795	19.9323	0.06538	19.9323	0.04996	9.93232	0.25992	9.93232	0.09533	9.93232	0.01832	9.93232	0.11021	9.93232	1.55806	9.93232	0.08475	9.93232	0.07198
20.3084	0.27769	20.3084	0.04425	20.3084	0.03825	20.3084	0.08293	20.3084	1.25009	20.3084	0.06338	20.3084	0.06115	10.3084	0.24341	10.3084	0.10029	10.3084	0.01771	10.3084	0.10865	10.3084	1.60369	10.3084	0.07151	10.3084	0.08394
20.6845	0.2806	20.6845	0.04286	20.6845	0.03755	20.6845	0.08067	20.6845	1.25363	20.6845	0.06099	20.6845	0.07266	10.6845	0.22875	10.6845	0.10378	10.6845	0.01888	10.6845	0.10741	10.6845	1.64764	10.6845	0.05583	10.6845	0.09958
21.0606	0.28289	21.0606	0.0433	21.0606	0.03654	21.0606	0.07804	21.0606	1.2655	21.0606	0.05917	21.0606	0.08383	11.0606	0.21918	11.0606	0.10486	11.0606	0.02159	11.0606	0.10534	11.0606	1.6899	11.0606	0.04285	11.0606	0.11232
21.4367	0.28536	21.4367	0.04471	21.4367	0.03592	21.4367	0.075	21.4367	1.28004	21.4367	0.05765	21.4367	0.09473	11.4367	0.21561	11.4367	0.10328	11.4367	0.0255	11.4367	0.10151	11.4367	1.72939	11.4367	0.03464	11.4367	0.11933
21.8127	0.28847	21.8127	0.0462	21.8127	0.03635	21.8127	0.07168	21.8127	1.29035	21.8127	0.05468	21.8127	0.10604	11.8127	0.21686	11.8127	0.09947	11.8127	0.03013	11.8127	0.09553	11.8127	1.76291	11.8127	0.0321	11.8127	0.11966
22.1888	0.29213	22.1888	0.04734	22.1888	0.03814	22.1888	0.06833	22.1888	1.29072	22.1888	0.04851	22.1888	0.11764	12.1888	0.22064	12.1888	0.09433	12.1888	0.03504	12.1888	0.08775	12.1888	1.7851	12.1888	0.03177	12.1888	0.11773
22.5649	0.29571	22.5649	0.04837	22.5649	0.04111	22.5649	0.06528	22.5649	1.27875	22.5649	0.03845	22.5649	0.1283	12.5649	0.22494	12.5649	0.08905	12.5649	0.0399	12.5649	0.0792	12.5649	1.78973	12.5649	0.03236	12.5649	0.11555
22.941	0.29816	22.941	0.05005	22.941	0.04466	22.941	0.06298	22.941	1.25556	22.941	0.02544	22.941	0.13602	12.941	0.22877	12.941	0.08485	12.941	0.04454	12.941	0.07137	12.941	1.77198	12.941	0.03347	12.941	0.11387
23.317	0.29816	23.317	0.05322	23.317	0.04799	23.317	0.06196	23.317	1.22429	23.317	0.01262	23.317	0.13799	13.3171	0.23217	13.3171	0.08272	13.3171	0.04896	13.3171	0.06582	13.3171	1.73074	13.3171	0.03479	13.3171	0.11294
23.6931	0.29461	23.6931	0.05832	23.6931	0.05048	23.6931	0.06264	23.6931	1.18777	23.6931	0.00433	23.6931	0.13156	13.6931	0.23542	13.6931	0.08318	13.6931	0.05314	13.6931	0.06368	13.6931	1.66984	13.6931	0.03574	13.6931	0.11298
24.0692	0.28713	24.0692	0.06496	24.0692	0.05187	24.0692	0.06517	24.0692	1.14689	24.0692	0.000890855	24.0692	0.11942	14.0692	0.23836	14.0692	0.0861	14.0692	0.05698	14.0692	0.06525	14.0692	1.59724	14.0692	0.03596	14.0692	0.11372
24.4453	0.27645	24.4453	0.0721	24.4453	0.05239	24.4453	0.0692	24.4453	1.10069	24.4453	0.000615662	24.4453	0.10615	14.4453	0.24024	14.4453	0.09079	14.4453	0.06011	14.4453	0.06983	14.4453	1.52261	14.4453	0.03538	14.4453	0.11458
24.8214	0.26443	24.8214	0.07836	24.8214	0.05251	24.8214	0.07403	24.8214	1.04796	24.8214	0.000370067	24.8214	0.09678	14.8214	0.24019	14.8214	0.09633	14.8214	0.06203	14.8214	0.07602	14.8214	1.45424	14.8214	0.03434	14.8214	0.11465
25.1975	0.25361	25.1975	0.08259	25.1975	0.05279	25.1975	0.07875	25.1975	0.98894	25.1975	0.00188	25.1975	0.08932	15.1975	0.23784	15.1975	0.10198	15.1975	0.06224	15.1975	0.08212	15.1975	1.39699	15.1975	0.03382	15.1975	0.1125
25.5735	0.24633	25.5735	0.08421	25.5735	0.05363	25.5735	0.08256	25.5735	0.92597	25.5735	0.00977	25.5735	0.07739	15.5735	0.23371	15.5735	0.10749	15.5735	0.06045	15.5735	0.08671	15.5735	1.35189	15.5735	0.03814	15.5735	0.10322
25.9496	0.244	25.9496	0.08326	25.9496	0.05512	25.9496	0.08494	25.9496	0.8627	25.9496	0.0243	25.9496	0.05915	15.9496	0.22898	15.9496	0.11305	15.9496	0.05667	15.9496	0.08896	15.9496	1.31736	15.9496	0.04744	15.9496	0.08695
26.3257	0.24676	26.3257	0.08033	26.3257	0.05705	26.3257	0.08565	26.3257	0.80291	26.3257	0.04142	26.3257	0.03808	16.3257	0.225	16.3257	0.11903	16.3257	0.05128	16.3257	0.08873	16.3257	1.29081	16.3257	0.05801	16.3257	0.0686
26.7018	0.25348	26.7018	0.07629	26.7018	0.05891	26.7018	0.0847	26.7018	0.74978	26.7018	0.05526	26.7018	0.02041	16.7018	0.22276	16.7018	0.12561	16.7018	0.0449	16.7018	0.0864	16.7018	1.2697	16.7018	0.0635	16.7018	0.05629
27.0779	0.26224	27.0779	0.07219	27.0779	0.06009	27.0779	0.08232	27.0779	0.70593	27.0779	0.06365	27.0779	0.00876	17.0779	0.22249	17.0779	0.13265	17.0779	0.03839	17.0779	0.08265	17.0779	1.25179	17.0779	0.06317	17.0779	0.05178
27.4539	0.27069	27.4539	0.06904	27.4539	0.06008	27.4539	0.07891	27.4539	0.67385	27.4539	0.06753	27.4539	0.00239	17.4539	0.22374	17.4539	0.13968	17.4539	0.03281	17.4539	0.07835	17.4539	1.23518	17.4539	0.06031	17.4539	0.05182
27.83	0.27651	27.83	0.06763	27.83	0.05858	27.83	0.07505	27.83	0.6557	27.83	0.06798	27.83	0.000246302	17.83	0.22565	17.83	0.14591	17.83	0.02923	17.83	0.07434	17.83	1.21881	17.83	0.05706	17.83	0.05375
28.2061	0.27795	28.2061	0.06823	28.2061	0.05563	28.2061	0.07139	28.2061	0.65249	28.2061	0.06677	28.2061	0.000185156	18.2061	0.22752	18.2061	0.15029	18.2061	0.02845	18.2061	0.07131	18.2061	1.2033	18.2061	0.05346	18.2061	0.05665
28.5822	0.27435	28.5822	0.07043	28.5822	0.05155	28.5822	0.06855	28.5822	0.66283	28.5822	0.06478	28.5822	0.00102	18.5822	0.22912	18.5822	0.15159	18.5822	0.03054	18.5822	0.06975	18.5822	1.19136	18.5822	0.04838	18.5822	0.06071
28.9583	0.26652	28.9583	0.07324	28.9583	0.04682	28.9583	0.06698	28.9583	0.6825	28.9583	0.06189	28.9583	0.00283	18.9583	0.23084	18.9583	0.1487	18.9583	0.03463	18.9583	0.06991	18.9583	1.18721	18.9583	0.04223	18.9583	0.06485
29.3344	0.25661	29.3344	0.07542	29.3344	0.04197	29.3344	0.0668	29.3344	0.7051	29.3344	0.05855	29.3344	0.00532	19.3344	0.23331	19.3344	0.14108	19.3344	0.03901	19.3344	0.07193	19.3344	1.19472	19.3344	0.03537	19.3344	0.06879
29.7104	0.24743	29.7104	0.07592	29.7104	0.03759	29.7104	0.06786	29.7104	0.72387	29.7104	0.05568	29.7104	0.00789	19.7104	0.23689	19.7104	0.12928	19.7104	0.04175	19.7104	0.07585	19.7104	1.2153	19.7104	0.02872	19.7104	0.07237
30.0865	0.24156	30.0865	0.07413	30.0865	0.0342	30.0865	0.06984	30.0865	0.73363	30.0865	0.05405	30.0865	0.01007	20.0865	0.24136	20.0865	0.11505	20.0865	0.04147	20.0865	0.08155	20.0865	1.24655	20.0865	0.0217	20.0865	0.07737
30.4626	0.24046	30.4626	0.0701	30.4626	0.03221	30.4626	0.07254	30.4626	0.7321	30.4626	0.0537	30.4626	0.0121	20.4626	0.24604	20.4626	0.10088	20.4626	0.03794	20.4626	0.08861	20.4626	1.28234	20.4626	0.0145	20.4626	0.08426
30.8387	0.24409	30.8387	0.06444	30.8387	0.03173	30.8387	0.07597	30.8387	0.72008	30.8387	0.05406	30.8387	0.0146	20.8387	0.25022	20.8387	0.08923	20.8387	0.03205	20.8387	0.09627	20.8387	1.31436	20.8387	0.00765	20.8387	0.09243
31.2148	0.25079	31.2148	0.05822	31.2148	0.0325	31.2148	0.08022	31.2148	0.70056	31.2148	0.05465	31.2148	0.01785	21.2148	0.2534	21.2148	0.08168	21.2148	0.02539	21.2148	0.10356	21.2148	1.33457	21.2148	0.00281	21.2148	0.09936
31.5908	0.25773	31.5908	0.05268	31.5908	0.0339	31.5908	0.08515	31.5908	0.67729	31.5908	0.05538	31.5908	0.0215	21.5908	0.25544	21.5908	0.07836	21.5908	0.0195	21.5908	0.10959	21.5908	1.33746	21.5908	0.000423646	21.5908	0.10366
31.9669	0.26159	31.9669	0.04892	31.9669	0.03517	31.9669	0.09018	31.9669	0.65337	31.9669	0.05651	31.9669	0.02466	21.9669	0.2563	21.9669	0.07802	21.9669	0.01535	21.9669	0.11378	21.9669	1.32136	21.9669	4.11092e-06	21.9669	0.10513
32.343	0.25974	32.343	0.04757	32.343	0.03574	32.343	0.09441	32.343	0.63055	32.343	0.05881	32.343	0.0258	22.343	0.2559	22.343	0.07855	22.343	0.01314	22.343	0.1159	22.343	1.28846	22.343	0.000262753	22.343	0.10488
32.7191	0.25123	32.7191	0.04866	32.7191	0.0354	32.7191	0.09706	32.7191	0.60919	32.7191	0.06233	32.7191	0.02424	22.7191	0.25415	22.7191	0.07796	22.7191	0.01247	22.7191	0.11599	22.7191	1.24373	22.7191	0.000397094	22.7191	0.10388
33.0952	0.23746	33.0952	0.05163	33.0952	0.03439	33.0952	0.09799	33.0952	0.5888	33.0952	0.06558	33.0952	0.02118	23.0952	0.25111	23.0952	0.07513	23.0952	0.01267	23.0952	0.11409	23.0952	1.1933	23.0952	0.00039871	23.0952	0.10264
33.4713	0.22188	33.4713	0.05559	33.4713	0.0333	33.4713	0.09789	33.4713	0.56863	33.4713	0.06556	33.4713	0.01984	23.4713	0.24717	23.4713	0.07023	23.4713	0.01312	23.4713	0.11026	23.4713	1.1429	23.4713	0.000210272	23.4713	0.10208
33.8473	0.20897	33.8473	0.05961	33.8473	0.03281	33.8473	0.09807	33.8473	0.54814	33.8473	0.06025	33.8473	0.02275	23.8473	0.24297	23.8473	0.06452	23.8473	0.01349	23.8473	0.10469	23.8473	1.09659	23.8473	0.000640083	23.8473	0.10237
34.2234	0.20271	34.2234	0.06296	34.2234	0.03342	34.2234	0.09991	34.2234	0.52726	34.2234	0.05133	34.2234	0.02868	24.2234	0.23916	24.2234	0.05965	24.2234	0.01378	24.2234	0.09794	24.2234	1.056	24.2234	0.00192	24.2234	0.10429
34.5995	0.20529	34.5995	0.06523	34.5995	0.03526	34.5995	0.10423	34.5995	0.50657	34.5995	0.04249	34.5995	0.03447	24.5995	0.23605	24.5995	0.0571	24.5995	0.01423	24.5995	0.09099	24.5995	1.02015	24.5995	0.00435	24.5995	0.10815
34.9756	0.21631	34.9756	0.06635	34.9756	0.03797	34.9756	0.11085	34.9756	0.4873	34.9756	0.03611	34.9756	0.03855	24.9756	0.2335	24.9756	0.05771	24.9756	0.01513	24.9756	0.08504	24.9756	0.98612	24.9756	0.00842	24.9756	0.11326
35.3517	0.23294	35.3517	0.06654	35.3517	0.04077	35.3517	0.11848	35.3517	0.47116	35.3517	0.03239	35.3517	0.0416	25.3517	0.2311	25.3517	0.06157	25.3517	0.0167	25.3517	0.0811	25.3517	0.95029	25.3517	0.01464	25.3517	0.11795
35.7277	0.25079	35.7277	0.06619	35.7277	0.0427	35.7277	0.12513	35.7277	0.45983	35.7277	0.03044	35.7277	0.04488	25.7277	0.22876	25.7277	0.06803	25.7277	0.01894	25.7277	0.07969	25.7277	0.9101	25.7277	0.02324	25.7277	0.1201
36.1038	0.26542	36.1038	0.06573	36.1038	0.04297	36.1038	0.12894	36.1038	0.45445	36.1038	0.03027	36.1038	0.04783	26.1038	0.22715	26.1038	0.07581	26.1038	0.02159	26.1038	0.0808	26.1038	0.86528	26.1038	0.03347	26.1038	0.11829
36.4799	0.27367	36.4799	0.06542	36.4799	0.04134	36.4799	0.12895	36.4799	0.45512	36.4799	0.03173	36.4799	0.04943	26.4799	0.22772	26.4799	0.08325	26.4799	0.02422	26.4799	0.08397	26.4799	0.81845	26.4799	0.04408	26.4799	0.11192
36.856	0.27439	36.856	0.06521	36.856	0.0383	36.856	0.1256	36.856	0.46081	36.856	0.03397	36.856	0.04936	26.856	0.23201	26.856	0.08869	26.856	0.02642	26.856	0.0885	26.856	0.77426	26.856	0.05355	26.856	0.10176
37.2321	0.2683	37.2321	0.06481	37.2321	0.03494	37.2321	0.12053	37.2321	0.46952	37.2321	0.03569	37.2321	0.04832	27.2321	0.24055	27.2321	0.09097	27.2321	0.02799	27.2321	0.0935	27.2321	0.73758	27.2321	0.06023	27.2321	0.0902
37.6082	0.25727	37.6082	0.06384	37.6082	0.03252	37.6082	0.11588	37.6082	0.47867	37.6082	0.03595	37.6082	0.04743	27.6081	0.25207	27.6081	0.08968	27.6081	0.02906	27.6081	0.09797	27.6081	0.71138	27.6081	0.06386	27.6081	0.07971
37.9842	0.24359	37.9842	0.06219	37.9842	0.03193	37.9842	0.11336	37.9842	0.48567	37.9842	0.03497	37.9842	0.04733	27.9842	0.26361	27.9842	0.08524	27.9842	0.03004	27.9842	0.10103	27.9842	0.69534	27.9842	0.06529	27.9842	0.07249
38.3603	0.2295	38.3603	0.06014	38.3603	0.03326	38.3603	0.11368	38.3603	0.48845	38.3603	0.03382	38.3603	0.04795	28.3603	0.27167	28.3603	0.07866	28.3603	0.03133	28.3603	0.10217	28.3603	0.68598	28.3603	0.06622	28.3603	0.06969
38.7364	0.21717	38.7364	0.0583	38.7364	0.03578	38.7364	0.11654	38.7364	0.48598	38.7364	0.03444	38.7364	0.04794	28.7364	0.27389	28.7364	0.07115	28.7364	0.03307	28.7364	0.10144	28.7364	0.67826	28.7364	0.0679	28.7364	0.07152
39.1125	0.2086	39.1125	0.05736	39.1125	0.03824	39.1125	0.12109	39.1125	0.47832	39.1125	0.03896	39.1125	0.04505	29.1125	0.27023	29.1125	0.06385	29.1125	0.03505	29.1125	0.09936	29.1125	0.66786	29.1125	0.07057	29.1125	0.077
39.4886	0.20514	39.4886	0.05791	39.4886	0.03943	39.4886	0.12644	39.4886	0.46628	39.4886	0.04828	39.4886	0.03781	29.4886	0.26308	29.4886	0.05756	29.4886	0.03693	29.4886	0.0967	29.4886	0.65291	29.4886	0.07372	29.4886	0.08382
39.8646	0.207	39.8646	0.06031	39.8646	0.03864	39.8646	0.13198	39.8646	0.45064	39.8646	0.06079	39.8646	0.02713	29.8646	0.25618	29.8646	0.05273	29.8646	0.03848	29.8646	0.09426	29.8646	0.63438	29.8646	0.07579	29.8646	0.08985
40.2407	0.21277	40.2407	0.06466	40.2407	0.03587	40.2407	0.13725	40.2407	0.43189	40.2407	0.07297	40.2407	0.01608	30.2407	0.253	30.2407	0.04946	30.2407	0.03972	30.2407	0.09275	30.2407	0.61506	30.2407	0.07529	30.2407	0.09368
40.6168	0.21948	40.6168	0.07066	40.6168	0.03167	40.6168	0.14168	40.6168	0.41043	40.6168	0.08157	40.6168	0.00747	30.6168	0.25569	30.6168	0.04756	30.6168	0.04081	30.6168	0.09286	30.6168	0.59791	30.6168	0.07153	30.6168	0.0952
40.9929	0.22359	40.9929	0.07753	40.9929	0.02681	40.9929	0.14452	40.9929	0.38715	40.9929	0.08503	40.9929	0.00247	30.9929	0.26477	30.9929	0.04667	30.9929	0.04188	30.9929	0.095	30.9929	0.58462	30.9929	0.06465	30.9929	0.09572
41.369	0.22238	41.369	0.084	41.369	0.02205	41.369	0.14503	41.369	0.36374	41.369	0.08363	41.369	0.000497839	31.369	0.27976	31.369	0.04638	31.369	0.04287	31.369	0.09907	31.369	0.57514	31.369	0.05533	31.369	0.09727
41.745	0.21529	41.745	0.08861	41.745	0.01799	41.745	0.14286	41.745	0.3424	41.745	0.07846	41.745	0.0003619	31.745	0.29974	31.745	0.04639	31.745	0.04366	31.745	0.1041	31.745	0.56806	31.745	0.04381	31.745	0.10202
42.1211	0.20431	42.1211	0.09022	42.1211	0.015	42.1211	0.13825	42.1211	0.32491	42.1211	0.07061	42.1211	0.00136	32.1211	0.32358	32.1211	0.0466	32.1211	0.04431	32.1211	0.10832	32.1211	0.56142	32.1211	0.03106	32.1211	0.10971
42.4972	0.19309	42.4972	0.08861	42.4972	0.01328	42.4972	0.13197	42.4972	0.31179	42.4972	0.06078	42.4972	0.00358	32.4972	0.34964	32.4972	0.0471	32.4972	0.04506	32.4972	0.10974	32.4972	0.55351	32.4972	0.01845	32.4972	0.1179
42.8733	0.1853	42.8733	0.08475	42.8733	0.01289	42.8733	0.12512	42.8733	0.30215	42.8733	0.05012	42.8733	0.00685	32.8733	0.37535	32.8733	0.04807	32.8733	0.04619	32.8733	0.10709	32.8733	0.54361	32.8733	0.00885	32.8733	0.12162
43.2494	0.1831	43.2494	0.08057	43.2494	0.01373	43.2494	0.11879	43.2494	0.29405	43.2494	0.04088	43.2494	0.00989	33.2494	0.39726	33.2494	0.04966	33.2494	0.04778	33.2494	0.10059	33.2494	0.53227	33.2494	0.00328	33.2494	0.1184
43.6255	0.18643	43.6255	0.0782	43.6255	0.01556	43.6255	0.11388	43.6255	0.28546	43.6255	0.03584	43.6255	0.01064	33.6255	0.41183	33.6255	0.05204	33.6255	0.04957	33.6255	0.09205	33.6255	0.5212	33.6255	0.00162	33.6255	0.1083
44.0015	0.19342	44.0015	0.07915	44.0015	0.01788	44.0015	0.11097	44.0015	0.27501	44.0015	0.03622	44.0015	0.00851	34.0015	0.41669	34.0015	0.05539	34.0015	0.05104	34.0015	0.08434	34.0015	0.51251	34.0015	0.00372	34.0015	0.09272
44.3776	0.20158	44.3776	0.08364	44.3776	0.02003	44.3776	0.1103	44.3776	0.2625	44.3776	0.04054	44.3776	0.00535	34.3776	0.4116	34.3776	0.05989	34.3776	0.0517	34.3776	0.08025	34.3776	0.50763	34.3776	0.00945	34.3776	0.07388
44.7537	0.20897	44.7537	0.0906	44.7537	0.02128	44.7537	0.11174	44.7537	0.24891	44.7537	0.04611	44.7537	0.00376	34.7537	0.39865	34.7537	0.06545	34.7537	0.05129	34.7537	0.08152	34.7537	0.50654	34.7537	0.01991	34.7537	0.05264
45.1298	0.21485	45.1298	0.09832	45.1298	0.02112	45.1298	0.1149	45.1298	0.23599	45.1298	0.05132	45.1298	0.00452	35.1298	0.38149	35.1298	0.07144	35.1298	0.04983	35.1298	0.08837	35.1298	0.50763	35.1298	0.03364	35.1298	0.03215
45.5059	0.21976	45.5059	0.10527	45.5059	0.0195	45.5059	0.11907	45.5059	0.22558	45.5059	0.05611	45.5059	0.00635	35.5059	0.36417	35.5059	0.07659	35.5059	0.04754	35.5059	0.09965	35.5059	0.5085	35.5059	0.04796	35.5059	0.01601
45.882	0.22486	45.882	0.11068	45.882	0.0169	45.882	0.12336	45.882	0.21893	45.882	0.06034	45.882	0.00815	35.882	0.34996	35.882	0.07938	35.882	0.04466	35.882	0.11336	35.882	0.50708	35.882	0.05905	35.882	0.00809
46.258	0.23126	46.258	0.11465	46.258	0.01417	46.258	0.12667	46.258	0.21639	46.258	0.06345	46.258	0.00973	36.258	0.34069	36.258	0.07862	36.258	0.04135	36.258	0.12734	36.258	0.50256	36.258	0.06553	36.258	0.00864
46.6341	0.23935	46.6341	0.11772	46.6341	0.01216	46.6341	0.12791	46.6341	0.21732	46.6341	0.06526	46.6341	0.01109	36.6341	0.33644	36.6341	0.074	36.6341	0.03776	36.6341	0.13963	36.6341	0.49566	36.6341	0.06828	36.6341	0.01484
47.0102	0.24858	47.0102	0.12028	47.0102	0.01141	47.0102	0.1263	47.0102	0.22028	47.0102	0.06619	47.0102	0.01215	37.0102	0.3357	37.0102	0.06629	37.0102	0.03409	37.0102	0.14861	37.0102	0.48812	37.0102	0.06827	37.0102	0.02366
47.3863	0.25753	47.3863	0.12219	47.3863	0.0119	47.3863	0.12165	47.3863	0.22335	47.3863	0.0669	47.3863	0.01287	37.3863	0.33567	37.3863	0.05701	37.3863	0.03063	37.3863	0.15298	37.3863	0.48172	37.3863	0.06504	37.3863	0.03391
47.7623	0.26435	47.7623	0.12275	47.7623	0.0132	47.7623	0.11455	47.7623	0.22441	47.7623	0.06748	47.7623	0.0139	37.7623	0.3331	37.7623	0.04786	37.7623	0.02785	37.7623	0.15187	37.7623	0.47731	37.7623	0.05875	37.7623	0.04433
48.1384	0.26737	48.1384	0.12104	48.1384	0.01469	48.1384	0.10622	48.1384	0.22162	48.1384	0.06795	48.1384	0.01555	38.1384	0.32527	38.1384	0.04019	38.1384	0.02623	38.1384	0.14507	38.1384	0.47405	38.1384	0.04963	38.1384	0.05427
48.5145	0.26574	48.5145	0.11645	48.5145	0.01585	48.5145	0.09817	48.5145	0.21392	48.5145	0.06783	48.5145	0.01815	38.5145	0.3111	38.5145	0.03484	38.5145	0.02607	38.5145	0.13329	38.5145	0.46946	38.5145	0.03862	38.5145	0.0631
48.8906	0.25983	48.8906	0.10909	48.8906	0.01646	48.8906	0.09186	48.8906	0.20148	48.8906	0.06552	48.8906	0.02289	38.8906	0.29175	38.8906	0.03211	38.8906	0.0273	38.8906	0.11811	38.8906	0.46022	38.8906	0.02799	38.8906	0.06938
49.2667	0.25116	49.2667	0.09997	49.2667	0.01655	49.2667	0.08844	49.2667	0.18584	49.2667	0.0603	49.2667	0.0299	39.2667	0.27036	39.2667	0.03205	39.2667	0.02942	39.2667	0.1017	39.2667	0.44364	39.2667	0.02123	39.2667	0.07078
49.6428	0.24193	49.6428	0.09091	49.6428	0.01628	49.6428	0.0887	49.6428	0.16953	49.6428	0.05315	49.6428	0.03779	39.6428	0.2509	39.6428	0.0345	39.6428	0.03166	39.6428	0.08624	39.6428	0.41915	39.6428	0.02033	39.6428	0.0667
50.0188	0.23424	50.0188	0.0841	50.0188	0.01576	50.0188	0.0929	50.0188	0.15521	50.0188	0.04719	50.0188	0.04335	40.0188	0.23664	40.0188	0.03919	40.0188	0.03329	40.0188	0.07349	40.0188	0.38901	40.0188	0.02414	40.0188	0.05957
50.3949	0.22936	50.3949	0.08158	50.3949	0.01505	50.3949	0.10066	50.3949	0.14473	50.3949	0.04501	50.3949	0.04457	40.3949	0.22907	40.3949	0.04554	40.3949	0.03393	40.3949	0.06445	40.3949	0.3577	40.3949	0.0297	40.3949	0.05298
50.771	0.22751	50.771	0.08453	50.771	0.01418	50.771	0.11076	50.771	0.13846	50.771	0.04864	50.771	0.04021	40.771	0.22755	40.771	0.0526	40.771	0.03359	40.771	0.05938	40.771	0.33036	40.771	0.03464	40.771	0.04886
51.1471	0.2282	51.1471	0.09289	51.1471	0.01326	51.1471	0.12129	51.1471	0.1353	51.1471	0.05859	51.1471	0.03023	41.1471	0.2299	41.1471	0.05906	41.1471	0.0326	41.1471	0.05776	41.1471	0.31075	41.1471	0.03745	41.1471	0.04757
51.5232	0.2308	51.5232	0.10521	51.5232	0.01248	51.5232	0.13008	51.5232	0.13332	51.5232	0.07157	51.5232	0.01796	41.5232	0.23338	41.5232	0.06346	41.5232	0.03128	41.5232	0.05859	41.5232	0.29985	41.5232	0.03757	41.5232	0.04862
51.8993	0.23504	51.8993	0.11902	51.8993	0.01214	51.8993	0.13542	51.8993	0.13075	51.8993	0.08256	51.8993	0.00774	41.8993	0.2357	41.8993	0.06458	41.8993	0.02986	41.8993	0.06062	41.8993	0.29574	41.8993	0.03555	41.8993	0.05102
52.2753	0.24099	52.2753	0.13164	52.2753	0.01252	52.2753	0.13661	52.2753	0.12677	52.2753	0.0875	52.2753	0.00248	42.2753	0.23574	42.2753	0.06185	42.2753	0.0285	42.2753	0.06286	42.2753	0.29472	42.2753	0.0333	42.2753	0.05331
52.6514	0.24865	52.6514	0.14113	52.6514	0.01385	52.6514	0.13407	52.6514	0.12181	52.6514	0.08672	52.6514	0.000663947	42.6514	0.23371	42.6514	0.0555	42.6514	0.02743	42.6514	0.06483	42.6514	0.29296	42.6514	0.03667	42.6514	0.05026
53.0275	0.2574	53.0275	0.14702	53.0275	0.0162	53.0275	0.12902	53.0275	0.11701	53.0275	0.0822	53.0275	0.000295564	43.0275	0.23088	43.0275	0.04658	43.0275	0.02703	43.0275	0.0667	43.0275	0.28794	43.0275	0.04767	43.0275	0.04087
53.4036	0.26578	53.4036	0.15044	53.4036	0.01937	53.4036	0.12286	53.4036	0.11331	53.4036	0.07649	53.4036	0.000116596	43.4036	0.22877	43.4036	0.0366	43.4036	0.02763	43.4036	0.06903	43.4036	0.27891	43.4036	0.06471	43.4036	0.02724
53.7797	0.27166	53.7797	0.15364	53.7797	0.02291	53.7797	0.11674	53.7797	0.11068	53.7797	0.07192	53.7797	1.91134e-05	43.7797	0.22836	43.7797	0.02707	43.7797	0.02919	43.7797	0.07239	43.7797	0.26654	43.7797	0.08158	43.7797	0.0153
54.1557	0.2728	54.1557	0.15904	54.1557	0.02618	54.1557	0.11144	54.1557	0.108	54.1557	0.07072	54.1557	8.26425e-06	44.1557	0.22947	44.1557	0.01913	44.1557	0.0312	44.1557	0.07684	44.1557	0.25213	44.1557	0.09439	44.1557	0.00718
54.5318	0.26749	54.5318	0.16836	54.5318	0.02858	54.5318	0.10758	54.5318	0.1036	54.5318	0.07444	54.5318	5.81153e-05	44.5318	0.23087	44.5318	0.01338	44.5318	0.03286	44.5318	0.08177	44.5318	0.23703	44.5318	0.10113	44.5318	0.00273
54.9079	0.2554	54.9079	0.18189	54.9079	0.02975	54.9079	0.10584	54.9079	0.09639	54.9079	0.08356	54.9079	5.69335e-05	44.9079	0.23098	44.9079	0.00997	44.9079	0.0335	44.9079	0.0861	44.9079	0.22236	44.9079	0.10139	44.9079	0.00106
55.284	0.23776	55.284	0.19861	55.284	0.02967	55.284	0.10705	55.284	0.08638	55.284	0.09714	55.284	4.89313e-05	45.284	0.22888	45.284	0.00879	45.284	0.03295	45.284	0.08876	45.284	0.20905	45.284	0.09668	45.284	0.000817643
55.6601	0.21728	55.6601	0.21663	55.6601	0.02859	55.6601	0.11192	55.6601	0.0747	55.6601	0.11311	55.6601	5.01885e-05	45.6601	0.22508	45.6601	0.00967	45.6601	0.03168	45.6601	0.0892	45.6601	0.19775	45.6601	0.08992	45.6601	0.000659025
56.0361	0.19752	56.0361	0.23431	56.0361	0.02686	56.0361	0.12046	56.0361	0.06305	56.0361	0.12854	56.0361	0.000240497	46.0361	0.22142	46.0361	0.01246	46.0361	0.03049	46.0361	0.08765	46.0361	0.18862	46.0361	0.08347	46.0361	0.000327683
56.4122	0.18189	56.4122	0.25127	56.4122	0.02478	56.4122	0.13156	56.4122	0.05298	56.4122	0.14068	56.4122	0.000553977	46.4122	0.22023	46.4122	0.01693	46.4122	0.0301	46.4122	0.08509	46.4122	0.18105	46.4122	0.07864	46.4122	0.00018693
56.7883	0.17261	56.7883	0.26925	56.7883	0.02258	56.7883	0.14296	56.7883	0.04551	56.7883	0.14755	56.7883	0.000876571	46.7883	0.22313	46.7883	0.02255	46.7883	0.03073	46.7883	0.08289	46.7883	0.17371	46.7883	0.07489	46.7883	0.00141
57.1644	0.16994	57.1644	0.2922	57.1644	0.02044	57.1644	0.15201	57.1644	0.04111	57.1644	0.14851	57.1644	0.00105	47.1644	0.23026	47.1644	0.02841	47.1644	0.03204	47.1644	0.08248	47.1644	0.16509	47.1644	0.07111	47.1644	0.00474
57.5405	0.17221	57.5405	0.32565	57.5405	0.01859	57.5405	0.15658	57.5405	0.03988	57.5405	0.14419	57.5405	0.00105	47.5405	0.24031	47.5405	0.03329	47.5405	0.03331	47.5405	0.08498	47.5405	0.15433	47.5405	0.06633	47.5405	0.01042
57.9166	0.17648	57.9166	0.37544	57.9166	0.01728	57.9166	0.15593	57.9166	0.04177	57.9166	0.13608	57.9166	0.000911699	47.9166	0.25126	47.9166	0.03602	47.9166	0.03385	47.9166	0.09094	47.9166	0.14171	47.9166	0.06165	47.9166	0.01672
58.2926	0.17973	58.2926	0.44643	58.2926	0.01668	58.2926	0.15085	58.2926	0.04651	58.2926	0.12587	58.2926	0.00065421	48.2926	0.26125	48.2926	0.03597	48.2926	0.03329	48.2926	0.10006	48.2926	0.12856	48.2926	0.05954	48.2926	0.02105
58.6687	0.17984	58.6687	0.54156	58.6687	0.01692	58.6687	0.14316	58.6687	0.05353	58.6687	0.11482	58.6687	0.000391073	48.6687	0.26904	48.6687	0.0334	48.6687	0.03177	48.6687	0.11114	48.6687	0.11653	48.6687	0.06315	48.6687	0.02058
59.0448	0.17606	59.0448	0.66157	59.0448	0.01799	59.0448	0.13485	59.0448	0.0618	59.0448	0.10367	59.0448	0.000181549	49.0448	0.27403	49.0448	0.02951	49.0448	0.02971	49.0448	0.1223	49.0448	0.10677	49.0448	0.07411	49.0448	0.01432
59.4209	0.16885	59.4209	0.805	59.4209	0.0199	59.4209	0.1274	59.4209	0.06979	59.4209	0.09278	59.4209	7.49863e-05	49.4209	0.27597	49.4209	0.02608	49.4209	0.02758	49.4209	0.13153	49.4209	0.09943	49.4209	0.0885	49.4209	0.00704
59.797	0.15927	59.797	0.96845	59.797	0.02261	59.797	0.12155	59.797	0.0758	59.797	0.0826	59.797	2.19279e-05	49.797	0.27478	49.797	0.02495	49.797	0.02558	49.797	0.13741	49.797	0.094	49.797	0.10242	49.797	0.0026
60.173	0.14835	60.173	1.14683	60.173	0.026	60.173	0.11751	60.173	0.07839	60.173	0.07372	60.173	2.25951e-06	50.173	0.27057	50.173	0.02746	50.173	0.0237	50.173	0.13946	50.173	0.08989	50.173	0.11319	50.173	0.00277
60.5491	0.13672	60.5491	1.33387	60.5491	0.02968	60.5491	0.11528	60.5491	0.07695	60.5491	0.06692	60.5491	0	50.5491	0.26393	50.5491	0.03401	50.5491	0.02184	50.5491	0.13814	50.5491	0.08706	50.5491	0.12193	50.5491	0.00487
60.9252	0.12466	60.9252	1.52291	60.9252	0.03305	60.9252	0.1148	60.9252	0.07204	60.9252	0.06274	60.9252	5.4526e-05	50.9252	0.25604	50.9252	0.04395	50.9252	0.02012	50.9252	0.13444	50.9252	0.086	50.9252	0.12883	50.9252	0.00812
61.3013	0.11233	61.3013	1.70781	61.3013	0.03539	61.3013	0.11603	61.3013	0.06525	61.3013	0.06129	61.3013	0.00020843	51.3013	0.24859	51.3013	0.05564	51.3013	0.01888	51.3013	0.12945	51.3013	0.0873	51.3013	0.13373	51.3013	0.01352
61.6774	0.10007	61.6774	1.88364	61.6774	0.03613	61.6774	0.11875	61.6774	0.05873	61.6774	0.06203	61.6774	0.000674947	51.6774	0.24327	51.6774	0.06697	51.6774	0.01858	51.6774	0.12405	51.6774	0.09093	51.6774	0.13444	51.6774	0.02564
62.0534	0.08864	62.0534	2.04677	62.0534	0.0352	62.0534	0.12248	62.0534	0.05443	62.0534	0.06439	62.0534	0.00138	52.0534	0.24113	52.0534	0.07598	52.0534	0.01943	52.0534	0.11877	52.0534	0.09586	52.0534	0.12755	52.0534	0.05085
62.4295	0.079	62.4295	2.19433	62.4295	0.03311	62.4295	0.12639	62.4295	0.05355	62.4295	0.06789	62.4295	0.00213	52.4295	0.24224	52.4295	0.08153	52.4295	0.02119	52.4295	0.11384	52.4295	0.10033	52.4295	0.11565	52.4295	0.0881
62.8056	0.0721	62.8056	2.32369	62.8056	0.03087	62.8056	0.12951	62.8056	0.05619	62.8056	0.07254	62.8056	0.0024	52.8056	0.24584	52.8056	0.08362	52.8056	0.02326	52.8056	0.1092	52.8056	0.10249	52.8056	0.10632	52.8056	0.12962
63.1817	0.06842	63.1817	2.43232	63.1817	0.0297	63.1817	0.13109	63.1817	0.06157	63.1817	0.07806	63.1817	0.00206	53.1817	0.251	53.1817	0.08313	53.1817	0.02496	53.1817	0.10483	53.1817	0.10124	53.1817	0.10944	53.1817	0.16407
63.5578	0.0678	63.5578	2.51837	63.5578	0.03064	63.5578	0.13097	63.5578	0.06839	63.5578	0.08381	63.5578	0.00129	53.5578	0.25717	53.5578	0.08141	53.5578	0.02596	53.5578	0.10109	53.5578	0.09672	53.5578	0.12821	53.5578	0.18743
63.9339	0.06942	63.9339	2.58166	63.9339	0.03421	63.9339	0.12987	63.9339	0.07533	63.9339	0.08882	63.9339	0.000568104	53.9339	0.26443	53.9339	0.07973	53.9339	0.02653	53.9339	0.09911	53.9339	0.09021	53.9339	0.16139	53.9339	0.2008
64.3099	0.07216	64.3099	2.62431	64.3099	0.04018	64.3099	0.12922	64.3099	0.08141	64.3099	0.09246	64.3099	0.000148973	54.3099	0.2732	54.3099	0.07896	54.3099	0.02739	54.3099	0.10064	54.3099	0.08363	54.3099	0.2039	54.3099	0.20959
64.686	0.07492	64.686	2.65059	64.686	0.04753	64.686	0.13059	64.686	0.08605	64.686	0.09476	64.686	1.43373e-05	54.686	0.28362	54.686	0.07955	54.686	0.02942	54.686	0.10747	54.686	0.07884	54.686	0.24754	54.686	0.22189
65.0621	0.07697	65.0621	2.66606	65.0621	0.05473	65.0621	0.13504	65.0621	0.08896	65.0621	0.09632	65.0621	6.8608e-05	55.0621	0.29506	55.0621	0.08152	55.0621	0.03317	55.0621	0.12051	55.0621	0.07705	55.0621	0.28704	55.0621	0.24125
65.4382	0.0781	65.4382	2.67648	65.4382	0.06018	65.4382	0.14249	65.4382	0.09002	65.4382	0.0964	65.4382	0.00219	55.4382	0.30593	55.4382	0.0847	55.4382	0.03868	55.4382	0.13931	55.4382	0.07866	55.4382	0.32068	55.4382	0.26621
65.8143	0.07847	65.8143	2.68697	65.8143	0.06278	65.8143	0.15171	65.8143	0.08918	65.8143	0.09185	65.8143	0.01104	55.8143	0.31389	55.8143	0.08877	55.8143	0.04555	55.8143	0.16229	55.8143	0.08321	55.8143	0.35094	55.8143	0.29066
66.1903	0.07833	66.1903	2.70124	66.1903	0.06222	66.1903	0.16084	66.1903	0.08662	66.1903	0.08311	66.1903	0.02704	56.1904	0.31647	56.1904	0.09343	56.1904	0.05311	56.1904	0.18752	56.1904	0.08959	56.1904	0.37815	56.1904	0.31228
66.5664	0.07776	66.5664	2.72081	66.5664	0.05902	66.5664	0.16811	66.5664	0.08281	66.5664	0.07367	66.5664	0.04658	56.5664	0.31192	56.5664	0.09842	56.5664	0.06076	56.5664	0.21371	56.5664	0.09629	56.5664	0.40191	56.5664	0.33124
66.9425	0.07672	66.9425	2.74427	66.9425	0.05415	66.9425	0.17247	66.9425	0.07854	66.9425	0.07064	66.9425	0.06135	56.9425	0.3	56.9425	0.10348	56.9425	0.06805	56.9425	0.24049	56.9425	0.10171	56.9425	0.4189	56.9425	0.35225
67.3186	0.07518	67.3186	2.76749	67.3186	0.04853	67.3186	0.17365	67.3186	0.07467	67.3186	0.0744	67.3186	0.0698	57.3186	0.28222	57.3186	0.10828	57.3186	0.07472	57.3186	0.26808	57.3186	0.10451	57.3186	0.42453	57.3186	0.38175
67.6947	0.07342	67.6947	2.78534	67.6947	0.04272	67.6947	0.17188	67.6947	0.07185	67.6947	0.08217	67.6947	0.07312	57.6947	0.26137	57.6947	0.11232	57.6947	0.08048	57.6947	0.29632	57.6947	0.104	57.6947	0.41302	57.6947	0.42722
68.0708	0.07217	68.0708	2.7946	68.0708	0.03692	68.0708	0.16758	68.0708	0.07024	68.0708	0.0893	68.0708	0.07418	58.0707	0.24063	58.0707	0.11492	58.0707	0.08493	58.0707	0.32398	58.0707	0.10026	58.0707	0.38126	58.0707	0.49263
68.4468	0.07244	68.4468	2.7963	68.4468	0.0311	68.4468	0.16131	68.4468	0.06948	68.4468	0.09447	68.4468	0.07221	58.4468	0.22254	58.4468	0.1153	58.4468	0.0874	58.4468	0.34887	58.4468	0.09407	58.4468	0.33028	58.4468	0.57674
68.8229	0.07513	68.8229	2.79594	68.8229	0.02534	68.8229	0.15395	68.8229	0.06883	68.8229	0.09869	68.8229	0.06482	58.8229	0.20842	58.8229	0.11281	58.8229	0.08715	58.8229	0.36862	58.8229	0.08644	58.8229	0.26511	58.8229	0.67289
69.199	0.0805	69.199	2.80107	69.199	0.01984	69.199	0.14672	69.199	0.0676	69.199	0.10232	69.199	0.05184	59.199	0.19831	59.199	0.10717	59.199	0.08359	59.199	0.3819	59.199	0.07829	59.199	0.19386	59.199	0.76956
69.5751	0.08783	69.5751	2.81782	69.5751	0.01494	69.5751	0.14092	69.5751	0.06547	69.5751	0.10458	69.5751	0.03593	59.5751	0.19131	59.5751	0.09878	59.5751	0.07671	59.5751	0.38924	59.5751	0.07009	59.5751	0.12714	59.5751	0.85133
69.9512	0.09543	69.9512	2.84852	69.9512	0.01098	69.9512	0.13737	69.9512	0.06275	69.9512	0.10365	69.9512	0.02186	59.9512	0.18598	59.9512	0.08871	59.9512	0.0672	59.9512	0.39278	59.9512	0.06206	59.9512	0.07722	59.9512	0.90092
70.3273	0.10113	70.3273	2.89083	70.3273	0.00817	70.3273	0.13604	70.3273	0.06027	70.3273	0.09885	70.3273	0.01331	60.3272	0.18088	60.3272	0.07843	60.3272	0.05639	60.3272	0.3952	60.3272	0.05428	60.3272	0.05201	60.3272	0.90801
70.7033	0.10305	70.7033	2.93984	70.7033	0.00656	70.7033	0.13603	70.7033	0.05903	70.7033	0.09131	70.7033	0.01143	60.7033	0.17492	60.7033	0.06928	60.7033	0.04588	60.7033	0.39839	60.7033	0.04705	60.7033	0.05654	60.7033	0.86909
71.0794	0.10031	71.0794	2.99041	71.0794	0.00602	71.0794	0.13613	71.0794	0.05974	71.0794	0.08333	71.0794	0.01536	61.0794	0.16768	61.0794	0.062	61.0794	0.03707	61.0794	0.40266	61.0794	0.04084	61.0794	0.08941	61.0794	0.79192
71.4555	0.09342	71.4555	3.03908	71.4555	0.00632	71.4555	0.1354	71.4555	0.06243	71.4555	0.07784	71.4555	0.02281	61.4555	0.15934	61.4555	0.05662	61.4555	0.03079	61.4555	0.40701	61.4555	0.0362	61.4555	0.14624	61.4555	0.6901
71.8316	0.08419	71.8316	3.08478	71.8316	0.00714	71.8316	0.13364	71.8316	0.06637	71.8316	0.07689	71.8316	0.03181	61.8316	0.15039	61.8316	0.05268	61.8316	0.02723	61.8316	0.40992	61.8316	0.03356	61.8316	0.21872	61.8316	0.58122
72.2077	0.0752	72.2077	3.12812	72.2077	0.00822	72.2077	0.13133	72.2077	0.07029	72.2077	0.08089	72.2077	0.04135	62.2077	0.14127	62.2077	0.04973	62.2077	0.02601	62.2077	0.41017	62.2077	0.03314	62.2077	0.29901	62.2077	0.47876
72.5837	0.06895	72.5837	3.16958	72.5837	0.00939	72.5837	0.1293	72.5837	0.07279	72.5837	0.08827	72.5837	0.05153	62.5837	0.13213	62.5837	0.0476	62.5837	0.02641	62.5837	0.40737	62.5837	0.03487	62.5837	0.38228	62.5837	0.38737
72.9598	0.06705	72.9598	3.20766	72.9598	0.01077	72.9598	0.12823	72.9598	0.07288	72.9598	0.09589	72.9598	0.06301	62.9598	0.12298	62.9598	0.04636	62.9598	0.0276	62.9598	0.40208	62.9598	0.0382	62.9598	0.4651	62.9598	0.30526
73.3359	0.06967	73.3359	3.23822	73.3359	0.01276	73.3359	0.12822	73.3359	0.0703	73.3359	0.1004	73.3359	0.07609	63.3359	0.11392	63.3359	0.04606	63.3359	0.0289	63.3359	0.39584	63.3359	0.04212	63.3359	0.54015	63.3359	0.23289
73.712	0.07549	73.712	3.25563	73.712	0.01598	73.712	0.12868	73.712	0.06558	73.712	0.10105	73.712	0.08843	63.712	0.10533	63.712	0.04636	63.712	0.02984	63.712	0.39095	63.712	0.04538	63.712	0.60295	63.712	0.16873
74.0881	0.08221	74.0881	3.25539	74.0881	0.0211	74.0881	0.12848	74.0881	0.05977	74.0881	0.09847	74.0881	0.0974	64.0881	0.09772	64.0881	0.0466	64.0881	0.03017	64.0881	0.39008	64.0881	0.04684	64.0881	0.65043	64.0881	0.11297
74.4641	0.08735	74.4641	3.23699	74.4641	0.02857	74.4641	0.12649	74.4641	0.05414	74.4641	0.09416	74.4641	0.10117	64.4641	0.0916	64.4641	0.04608	64.4641	0.02976	64.4641	0.39527	64.4641	0.04603	64.4641	0.68251	64.4641	0.06565
74.8402	0.08912	74.8402	3.20529	74.8402	0.03832	74.8402	0.12218	74.8402	0.0499	74.8402	0.08881	74.8402	0.10024	64.8402	0.08728	64.8402	0.04457	64.8402	0.02856	64.8402	0.40706	64.8402	0.04329	64.8402	0.69688	64.8402	0.03092
75.2163	0.08693	75.2163	3.16958	75.2163	0.04954	75.2163	0.11607	75.2163	0.04794	75.2163	0.08365	75.2163	0.09517	65.2163	0.08492	65.2163	0.04248	65.2163	0.02657	65.2163	0.42399	65.2163	0.03965	65.2163	0.69136	65.2163	0.01262
75.5924	0.08143	75.5924	3.14059	75.5924	0.06068	75.5924	0.10965	75.5924	0.04864	75.5924	0.08072	75.5924	0.08546	65.5924	0.08451	65.5924	0.04091	65.5924	0.02396	65.5924	0.44291	65.5924	0.03635	65.5924	0.6685	65.5924	0.00855
75.9685	0.07405	75.9685	3.12649	75.9685	0.06982	75.9685	0.10483	75.9685	0.05172	75.9685	0.08162	75.9685	0.07065	65.9685	0.08579	65.9685	0.04119	65.9685	0.02108	65.9685	0.46015	65.9685	0.03433	65.9685	0.63374	65.9685	0.01349
76.3445	0.06644	76.3445	3.12993	76.3445	0.0753	76.3445	0.10313	76.3445	0.05616	76.3445	0.08492	76.3445	0.05338	66.3445	0.08805	66.3445	0.04433	66.3445	0.01845	66.3445	0.47285	66.3445	0.03388	66.3445	0.59739	66.3445	0.01821
76.7206	0.05997	76.7206	3.14749	76.7206	0.07637	76.7206	0.10503	76.7206	0.06048	76.7206	0.08761	76.7206	0.03795	66.7206	0.09009	66.7206	0.05056	66.7206	0.01652	66.7206	0.47999	66.7206	0.03459	66.7206	0.56984	66.7206	0.01525
77.0967	0.05559	77.0967	3.17192	77.0967	0.07354	77.0967	0.1098	77.0967	0.06318	77.0967	0.08725	77.0967	0.0279	67.0967	0.09053	67.0967	0.05902	67.0967	0.01554	67.0967	0.48239	67.0967	0.0356	67.0967	0.55261	67.0967	0.00794
77.4728	0.0537	77.4728	3.19602	77.4728	0.06838	77.4728	0.11574	77.4728	0.06324	77.4728	0.08436	77.4728	0.02324	67.4728	0.08842	67.4728	0.068	67.4728	0.01543	67.4728	0.48195	67.4728	0.036	67.4728	0.54443	67.4728	0.00138
77.8489	0.05428	77.8489	3.21601	77.8489	0.06284	77.8489	0.12086	77.8489	0.06042	77.8489	0.08045	77.8489	0.02247	67.8489	0.0837	67.8489	0.07539	67.8489	0.01581	67.8489	0.48039	67.8489	0.03529	67.8489	0.54116	67.8489	0.000622116
78.225	0.05683	78.225	3.23271	78.225	0.05856	78.225	0.12358	78.225	0.05532	78.225	0.0763	78.225	0.02458	68.225	0.07741	68.225	0.0795	68.225	0.01615	68.225	0.47828	68.225	0.03347	68.225	0.54281	68.225	0.00255
78.601	0.06042	78.601	3.25026	78.601	0.05636	78.601	0.12323	78.601	0.04918	78.601	0.07301	78.601	0.02789	68.601	0.07116	68.601	0.07957	68.601	0.01598	68.601	0.47508	68.601	0.03092	68.601	0.54586	68.601	0.0058
78.9771	0.06389	78.9771	3.27321	78.9771	0.05617	78.9771	0.12019	78.9771	0.04349	78.9771	0.07249	78.9771	0.02978	68.9771	0.06649	68.9771	0.07592	68.9771	0.01507	68.9771	0.4699	68.9771	0.0281	68.9771	0.54667	68.9771	0.0093
79.3532	0.06618	79.3532	3.30391	79.3532	0.05729	79.3532	0.11555	79.3532	0.03964	79.3532	0.07658	79.3532	0.02772	69.3532	0.06429	69.3532	0.06962	69.3532	0.01358	69.3532	0.46265	69.3532	0.02541	69.3532	0.54378	69.3532	0.01127
79.7293	0.06664	79.7293	3.34087	79.7293	0.0587	79.7293	0.11056	79.7293	0.03852	79.7293	0.08456	79.7293	0.0222	69.7293	0.06464	69.7293	0.06197	69.7293	0.01196	69.7293	0.45452	69.7293	0.02308	69.7293	0.53704	69.7293	0.01095
80.1054	0.0652	80.1054	3.3789	80.1054	0.05937	80.1054	0.1062	80.1054	0.0403	80.1054	0.09372	80.1054	0.01593	70.1054	0.06717	70.1054	0.05411	70.1054	0.01082	70.1054	0.44755	70.1054	0.02121	70.1054	0.52734	70.1054	0.00837
80.4814	0.06227	80.4814	3.41043	80.4814	0.05857	80.4814	0.1029	80.4814	0.04448	80.4814	0.10143	80.4814	0.01153	70.4814	0.07152	70.4814	0.04681	70.4814	0.01072	70.4814	0.4435	70.4814	0.0199	70.4814	0.51552	70.4814	0.0049
80.8575	0.05845	80.8575	3.42766	80.8575	0.05606	80.8575	0.10068	80.8575	0.05004	80.8575	0.1069	80.8575	0.00957	70.8575	0.07761	70.8575	0.0405	70.8575	0.01189	70.8575	0.44285	70.8575	0.01924	70.8575	0.50304	70.8575	0.00194
81.2336	0.05442	81.2336	3.42498	81.2336	0.05223	81.2336	0.0993	81.2336	0.05583	81.2336	0.10988	81.2336	0.01033	71.2336	0.08538	71.2336	0.03534	71.2336	0.01423	71.2336	0.44466	71.2336	0.0193	71.2336	0.49223	71.2336	0.000428197
81.6097	0.05078	81.6097	3.40088	81.6097	0.04808	81.6097	0.09854	81.6097	0.06094	81.6097	0.10799	81.6097	0.01692	71.6097	0.09431	71.6097	0.03127	71.6097	0.0173	71.6097	0.4474	71.6097	0.02008	71.6097	0.48666	71.6097	0
81.9858	0.04814	81.9858	3.35897	81.9858	0.0449	81.9858	0.09817	81.9858	0.06499	81.9858	0.09916	81.9858	0.03226	71.9858	0.10303	71.9858	0.02813	71.9858	0.02054	71.9858	0.45016	71.9858	0.02134	71.9858	0.48959	71.9858	0
82.3619	0.04692	82.3619	3.30764	82.3619	0.04378	82.3619	0.09803	82.3619	0.06816	82.3619	0.08403	82.3619	0.05589	72.3619	0.10956	72.3619	0.02579	72.3619	0.02345	72.3619	0.4535	72.3619	0.0226	72.3619	0.50264	72.3619	0
82.7379	0.04716	82.7379	3.25815	82.7379	0.04508	82.7379	0.09806	82.7379	0.0709	82.7379	0.06635	82.7379	0.08317	72.7379	0.11208	72.7379	0.02427	72.7379	0.02566	72.7379	0.45937	72.7379	0.02325	72.7379	0.52525	72.7379	0
83.114	0.04835	83.114	3.22156	83.114	0.04814	83.114	0.09833	83.114	0.07347	83.114	0.05	83.114	0.10865	73.114	0.10994	73.114	0.02361	73.114	0.02694	73.114	0.47004	73.114	0.02274	73.114	0.55502	73.114	0
83.4901	0.04945	83.4901	3.20524	83.4901	0.05157	83.4901	0.09926	83.4901	0.07557	83.4901	0.03978	83.4901	0.12561	73.4901	0.1041	73.4901	0.02381	73.4901	0.02716	73.4901	0.48682	73.4901	0.02086	73.4901	0.58831	73.4901	0
83.8662	0.04937	83.8662	3.2102	83.8662	0.05381	83.8662	0.10154	83.8662	0.07635	83.8662	0.03561	83.8662	0.13318	73.8662	0.09677	73.8662	0.0247	73.8662	0.02622	73.8662	0.50925	73.8662	0.01785	73.8662	0.62085	73.8662	0
84.2423	0.04749	84.2423	3.23048	84.2423	0.05397	84.2423	0.10603	84.2423	0.07484	84.2423	0.03566	84.2423	0.13317	74.2423	0.09035	74.2423	0.02591	74.2423	0.02414	74.2423	0.53516	74.2423	0.01432	74.2423	0.64842	74.2423	0
84.6183	0.04404	84.6183	3.25535	84.6183	0.05217	84.6183	0.11341	84.6183	0.07055	84.6183	0.03496	84.6183	0.13181	74.6183	0.08641	74.6183	0.02699	74.6183	0.02119	74.6183	0.56162	74.6183	0.01101	74.6183	0.66745	74.6183	0
84.9944	0.04	84.9944	3.27378	84.9944	0.04946	84.9944	0.12381	84.9944	0.06389	84.9944	0.03286	84.9944	0.13112	74.9944	0.08521	74.9944	0.0275	74.9944	0.01784	74.9944	0.58601	74.9944	0.00853	74.9944	0.67565	74.9944	0
85.3705	0.03669	85.3705	3.27918	85.3705	0.04717	85.3705	0.13659	85.3705	0.05604	85.3705	0.03052	85.3705	0.1314	75.3705	0.08593	75.3705	0.02713	75.3705	0.01469	75.3705	0.60675	75.3705	0.00727	75.3705	0.67253	75.3705	0
85.7466	0.03519	85.7466	3.27212	85.7466	0.04609	85.7466	0.15018	85.7466	0.04842	85.7466	0.02962	85.7466	0.13217	75.7466	0.0873	75.7466	0.02581	75.7466	0.01223	75.7466	0.62322	75.7466	0.00729	75.7466	0.65951	75.7466	0
86.1227	0.03594	86.1227	3.25948	86.1227	0.04616	86.1227	0.16233	86.1227	0.04207	86.1227	0.03254	86.1227	0.13151	76.1227	0.0882	76.1227	0.02374	76.1227	0.01066	76.1227	0.63525	76.1227	0.00842	76.1227	0.63966	76.1227	0
86.4988	0.03873	86.4988	3.25025	86.4988	0.0466	86.4988	0.17064	86.4988	0.03735	86.4988	0.04351	86.4988	0.12445	76.4988	0.08804	76.4988	0.02139	76.4988	0.0099	76.4988	0.64262	76.4988	0.01029	76.4988	0.61718	76.4988	6.23346e-06
86.8748	0.04294	86.8748	3.25064	86.8748	0.04656	86.8748	0.17327	86.8748	0.0341	86.8748	0.06758	86.8748	0.10411	76.8748	0.08686	76.8748	0.01931	76.8748	0.00976	76.8748	0.64489	76.8748	0.01238	76.8748	0.59639	76.8748	0.000368412
87.2509	0.04783	87.2509	3.26101	87.2509	0.04581	87.2509	0.1696	87.2509	0.03193	87.2509	0.09948	87.2509	0.0746	77.2509	0.08519	77.2509	0.01797	77.2509	0.01004	77.2509	0.64181	77.2509	0.01412	77.2509	0.57992	77.2509	0.00283
87.627	0.05277	87.627	3.27582	87.627	0.04498	87.627	0.16054	87.627	0.03053	87.627	0.12938	87.627	0.04503	77.627	0.08377	77.627	0.01752	77.627	0.01068	77.627	0.63372	77.627	0.01502	77.627	0.57021	77.627	0.00783
88.0031	0.05733	88.0031	3.28658	88.0031	0.0453	88.0031	0.14824	88.0031	0.02985	88.0031	0.14647	88.0031	0.02601	78.0031	0.08311	78.0031	0.01776	78.0031	0.01167	78.0031	0.62183	78.0031	0.01482	78.0031	0.56825	78.0031	0.01499
88.3792	0.06127	88.3792	3.28557	88.3792	0.04796	88.3792	0.13532	88.3792	0.03002	88.3792	0.1506	88.3792	0.01701	78.3792	0.08324	78.3792	0.01822	78.3792	0.01293	78.3792	0.60805	78.3792	0.0136	78.3792	0.57478	78.3792	0.02124
88.7552	0.06447	88.7552	3.2688	88.7552	0.05343	88.7552	0.12407	88.7552	0.0311	88.7552	0.1452	88.7552	0.01459	78.7552	0.08372	78.7552	0.01842	78.7552	0.01429	78.7552	0.59472	78.7552	0.01171	78.7552	0.58727	78.7552	0.02462
89.1313	0.06693	89.1313	3.23737	89.1313	0.06113	89.1313	0.11586	89.1313	0.03297	89.1313	0.13432	89.1313	0.01551	79.1313	0.084	79.1313	0.01807	79.1313	0.01552	79.1313	0.58408	79.1313	0.00957	79.1313	0.60146	79.1313	0.024
89.5074	0.06874	89.5074	3.19714	89.5074	0.0696	89.5074	0.11103	89.5074	0.03527	89.5074	0.12139	89.5074	0.01753	79.5074	0.08376	79.5074	0.0172	79.5074	0.01647	79.5074	0.57776	79.5074	0.00758	79.5074	0.61219	79.5074	0.02032
89.8835	0.07009	89.8835	3.15732	89.8835	0.07692	89.8835	0.10911	89.8835	0.03758	89.8835	0.10866	89.8835	0.01959	79.8835	0.08311	79.8835	0.01612	79.8835	0.01713	79.8835	0.57626	79.8835	0.00594	79.8835	0.61612	79.8835	0.01545
90.2596	0.07119	90.2596	3.12788	90.2596	0.0814	90.2596	0.10923	90.2596	0.03952	90.2596	0.09735	90.2596	0.02125	80.2596	0.08239	80.2596	0.01526	80.2596	0.01751	80.2596	0.57867	80.2596	0.00466	80.2596	0.60568	80.2596	0.01973
90.6356	0.07223	90.6356	3.11675	90.6356	0.08199	90.6356	0.1105	90.6356	0.04091	90.6356	0.08817	90.6356	0.02223	80.6356	0.08185	80.6356	0.01505	80.6356	0.0176	80.6356	0.58271	80.6356	0.00367	80.6356	0.58349	80.6356	0.03464
91.0117	0.07327	91.0117	3.12742	91.0117	0.07858	91.0117	0.11221	91.0117	0.0418	91.0117	0.08085	91.0117	0.02302	81.0117	0.0815	81.0117	0.01575	81.0117	0.01734	81.0117	0.58535	81.0117	0.00287	81.0117	0.5577	81.0117	0.05602
91.3878	0.07413	91.3878	3.15809	91.3878	0.07194	91.3878	0.11394	91.3878	0.04241	91.3878	0.07517	91.3878	0.02382	81.3878	0.08108	81.3878	0.01741	81.3878	0.01672	81.3878	0.58377	81.3878	0.00226	81.3878	0.54383	81.3878	0.06995
91.7639	0.07451	91.7639	3.20273	91.7639	0.06343	91.7639	0.11546	91.7639	0.04317	91.7639	0.07122	91.7639	0.02433	81.7639	0.08031	81.7639	0.01982	81.7639	0.01591	81.7639	0.57626	81.7639	0.0018	81.7639	0.54791	81.7639	0.07087
92.14	0.07414	92.14	3.25341	92.14	0.05456	92.14	0.11663	92.14	0.04458	92.14	0.07086	92.14	0.02214	82.14	0.07913	82.14	0.02264	82.14	0.0152	82.14	0.56278	82.14	0.00147	82.14	0.56806	82.14	0.05979
92.5161	0.07302	92.5161	3.30275	92.5161	0.0466	92.5161	0.11726	92.5161	0.04716	92.5161	0.07441	92.5161	0.01654	82.5161	0.07776	82.5161	0.02539	82.5161	0.01488	82.5161	0.54496	82.5161	0.00127	82.5161	0.59751	82.5161	0.04152
92.8921	0.0715	92.8921	3.34533	92.8921	0.04029	92.8921	0.11717	92.8921	0.0512	92.8921	0.08002	92.8921	0.00941	82.8921	0.07662	82.8921	0.02761	82.8921	0.01502	82.8921	0.52574	82.8921	0.00117	82.8921	0.62671	82.8921	0.02314
														83.2682	0.076	83.2682	0.02895	83.2682	0.0154	83.2682	0.50881	83.2682	0.00116	83.2682	0.64695	83.2682	0.01088
														83.6443	0.07588	83.6443	0.0293	83.6443	0.01554	83.6443	0.49793	83.6443	0.00128	83.6443	0.65361	83.6443	0.00745
														84.0204	0.07599	84.0204	0.02884	84.0204	0.01499	84.0204	0.49609	84.0204	0.00154	84.0204	0.64725	84.0204	0.01165
														84.3965	0.07603	84.3965	0.02795	84.3965	0.01352	84.3965	0.50478	84.3965	0.00199	84.3965	0.63221	84.3965	0.02008
														84.7725	0.07593	84.7725	0.02707	84.7725	0.01127	84.7725	0.52317	84.7725	0.00263	84.7725	0.61492	84.7725	0.02839
														85.1486	0.07594	85.1486	0.02662	85.1486	0.00869	85.1486	0.54801	85.1486	0.00338	85.1486	0.60002	85.1486	0.03424
														85.5247	0.07649	85.5247	0.02699	85.5247	0.00632	85.5247	0.57422	85.5247	0.00412	85.5247	0.58941	85.5247	0.03723
														85.9008	0.07792	85.9008	0.02866	85.9008	0.00461	85.9008	0.59632	85.9008	0.00465	85.9008	0.57984	85.9008	0.0411
														86.2769	0.08026	86.2769	0.03217	86.2769	0.00382	86.2769	0.61018	86.2769	0.0048	86.2769	0.56684	86.2769	0.04962
														86.653	0.0833	86.653	0.03794	86.653	0.004	86.653	0.61424	86.653	0.00455	86.653	0.54756	86.653	0.06449
														87.029	0.08665	87.029	0.04585	87.029	0.00506	87.029	0.60987	87.029	0.00402	87.029	0.52538	87.029	0.08139
														87.4051	0.08986	87.4051	0.0549	87.4051	0.00683	87.4051	0.60051	87.4051	0.00348	87.4051	0.50795	87.4051	0.09307
														87.7812	0.09252	87.7812	0.06333	87.7812	0.00911	87.7812	0.59013	87.7812	0.00328	87.7812	0.50577	87.7812	0.09081
														88.1573	0.09422	88.1573	0.06906	88.1573	0.01173	88.1573	0.58164	88.1573	0.00375	88.1573	0.52439	88.1573	0.0718
														88.5334	0.09466	88.5334	0.07054	88.5334	0.01452	88.5334	0.57584	88.5334	0.00504	88.5334	0.56051	88.5334	0.04138
														88.9094	0.09371	88.9094	0.06734	88.9094	0.01723	88.9094	0.57134	88.9094	0.0071	88.9094	0.598	88.9094	0.0158
														89.2855	0.09152	89.2855	0.06029	89.2855	0.01956	89.2855	0.56545	89.2855	0.00964	89.2855	0.6255	89.2855	0.00232
														89.6616	0.08846	89.6616	0.05109	89.6616	0.02112	89.6616	0.55571	89.6616	0.01217	89.6616	0.63754	89.6616	4.95426e-06
														90.0377	0.08517	90.0377	0.04163	90.0377	0.02161	90.0377	0.54123	90.0377	0.01408	90.0377	0.63491	90.0377	0.00259

## Sheet: Supplementary Figure 1
cycles	thickness
	SIO2	CU
50cycles	8.78	4.4
	8.95	4.79
	8.865	4.595
	0.120208	0.275772
100cycles	16.42	13.09
	15.91	14.94
	16.165	14.015
	0.360624	1.30815

## Sheet: Supplementary Figure 2
S2a					S2b					S2C					S2D					S2E
	SiO2	HfO2	Al2O3	Cu		SiO2	HfO2	Al2O3	Cu		SiO2	HfO2	Al2O3	Cu		SiO2	HfO2	Al2O3	Cu		SiO2	HfO2	Al2O3	Cu
10cycles	0.59	0.12	0.1	0.02	10cycles	1.66	0.19	0.74	-0.11	10cycles	1.03	0.03	0.06	0	10cycles	0.83	0	0.19	0.08	10cycles	1.32	0	0.22	0.92
	0.62	0.01	0.11	0.03		1.74	0.89	0.7	0		1.1	0.04	0.03	0		0.83	0.3	0.16	0.31		1.36	0	0.21	0.74
	0.605	0.065	0.105	0.025		1.7	0.54	0.72	-0.055		1.065	0.035	0.045	0		0.83	0.15	0.175	0.195		1.34	0	0.215	0.83
	0.0212132	0.0777817	0.00707107	0.00707107		0.0565685	0.494975	0.0282843	0.0777817		0.0494975	0.00707107	0.0212132	0		0	0.212132	0.0212132	0.162635		0.0282843	0	0.00707107	0.127279
20 cycles	0.82	0.1	0.22	0.18	20 cycles	2.58	1.39	1.42	0.06	20 cycles	1.74	0.18	0.26	0	20 cycles	1.2	0.07	0.35	0.56	20 cycles	2.08	0.11	0.65	1.74
	0.87	0.31	0.2	0.19		2.35	0.84	1.43	0.17		1.66	0.13	0.15	0		1.21	0.14	0.36	0.46		2.13	0	0.65	1.96
	0.845	0.205	0.21	0.185		2.465	1.115	1.425	0.115		1.7	0.155	0.205	0		1.205	0.105	0.355	0.51		2.105	0.055	0.65	1.85
	0.0353553	0.148492	0.0141421	0.00707107		0.162635	0.388909	0.00707107	0.0777817		0.0565685	0.0353553	0.0777817	0		0.00707107	0.0494975	0.00707107	0.0707107		0.0353553	0.0777817	0	0.155563
30 cycles	0.99	0.16	0.35	0.44	30 cycles	3.2	1.46	2.21	0.26	30 cycles	2.36	0.19	0.42	0	30 cycles	1.6	0.49	0.61	0.75	30 cycles	2.99	0.52	1.39	2.53
	1	0.26	0.33	0.46		3.03	1.87	2.18	0.52		2.45	0.26	0.47	0		1.6	0.23	0.6	0.92		2.89	0.82	1.35	3.01
	0.995	0.21	0.34	0.45		3.115	1.665	2.195	0.39		2.405	0.225	0.445	0		1.6	0.36	0.605	0.835		2.94	0.67	1.37	2.77
	0.00707107	0.0707107	0.0141421	0.0141421		0.120208	0.289914	0.0212132	0.183848		0.0636396	0.0494975	0.0353553	0		0	0.183848	0.00707107	0.120208		0.0707107	0.212132	0.0282843	0.339411
40 cycles	1.08	0.38	0.39	0.61	40 cycles	3.7	2.28	2.75	0.86	40 cycles	2.85	0.32	0.66	0	40 cycles	1.86	0.18	0.81	1.25	40 cycles	3.74	1.05	1.89	3.75
	1.1	0.14	0.44	0.69		3.79	1.96	2.66	0.62		2.77	0.44	0.58	0		1.8	0.56	0.81	1.25		3.79	1.39	1.91	3.8
	1.09	0.26	0.415	0.65		3.745	2.12	2.705	0.74		2.81	0.38	0.62	0		1.83	0.37	0.81	1.25		3.765	1.22	1.9	3.775
	0.0141421	0.169706	0.0353553	0.0565685		0.0636396	0.226274	0.0636396	0.169706		0.0565685	0.0848528	0.0565685	0		0.0424264	0.268701	0	0		0.0353553	0.240416	0.0141421	0.0353553
50cycles	1.27	0.24	0.62	0.89	50cycles	4.29	2.58	3.37	0.79	50cycles	3.47	0.85	1.19	0.17	50cycles	2.01	0.33	0.95	1.39	50cycles	4.45	1.88	2.46	4.37
	1.28	0.28	0.5	0.88		4.17	2.9	3.32	1.08		3.61	0.67	1.11	0.28		2.06	0.27	0.88	1.38		4.36	1.5	2.46	4.68
	1.275	0.26	0.56	0.885		4.23	2.74	3.345	0.935		3.54	0.76	1.15	0.225		2.035	0.3	0.915	1.385		4.405	1.69	2.46	4.525
	0.00707107	0.0282843	0.0848528	0.00707107		0.0848528	0.226274	0.0353553	0.205061		0.0989949	0.127279	0.0565685	0.0777817		0.0353553	0.0424264	0.0494975	0.00707107		0.0636396	0.268701	0	0.219203
75cycles	1.48	0.41	0.68	1.12	75 cycles	5.71	4.34	5.29	1.76	60cycles	4.13	1.06	1.61	0.57	60cycles	2.14	0.27	0.96	1.58	60cycles	4.75	1.81	2.94	5.44
	1.41	0.51	0.74	1.04		5.83	4.15	5.05	2.39		4	1.23	1.62	0.53		2.11	0.53	0.97	1.46		4.99	2.47	2.94	5.28
	1.445	0.46	0.71	1.08		5.77	4.245	5.17	2.075		4.065	1.145	1.615	0.55		2.125	0.4	0.965	1.52		4.87	2.14	2.94	5.36
	0.0494975	0.0707107	0.0424264	0.0565685		0.0848528	0.13435	0.169706	0.445477		0.0919239	0.120208	0.00707107	0.0282843		0.0212132	0.183848	0.00707107	0.0848528		0.169706	0.46669	0	0.113137
100 cycles	1.68	0.9	1.06	1.52	100cycles	7.26	5.07	6.8	2.43	70 cycles	4.65	1.63	2.13	0.88	70 cycles	2.25	0.51	1.07	1.65	70 cycles	5.68	2.69	3.79	6.36
	1.69	0.55	0.97	1.6		7.2	5.58	6.74	3.43		4.76	1.58	2.06	0.94		2.31	0.3	1.05	1.9		5.67	3.12	3.69	6.13
	1.685	0.725	1.015	1.56		7.23	5.325	6.77	2.93		4.705	1.605	2.095	0.91		2.28	0.405	1.06	1.775		5.675	2.905	3.74	6.245
	0.00707107	0.247487	0.0636396	0.0565685		0.0424264	0.360624	0.0424264	0.707107		0.0777817	0.0353553	0.0494975	0.0424264		0.0424264	0.148492	0.0141421	0.176777		0.00707107	0.304056	0.0707107	0.162635
										80 cycles	5.2	2.01	2.54	1.28	80 cycles	2.51	0.45	1.2	2.19	80 cycles	6.22	3.32	4.37	7.04
											5.17	1.75	2.4	1.16		2.42	0.57	1.18	2.09		6.51	3.67	4.49	7.14
											5.185	1.88	2.47	1.22		2.465	0.51	1.19	2.14		6.365	3.495	4.43	7.09
											0.0212132	0.183848	0.0989949	0.0848528		0.0636396	0.0848528	0.0141421	0.0707107		0.205061	0.247487	0.0848528	0.0707107
										90cycles	5.78	2.52	2.86	1.59	90cycles	2.6	0.65	1.39	2.47	90cycles	7.13	4.2	5.1	7.59
											5.78	2.58	2.9	1.69		2.53	0.55	1.32	2.33		6.95	3.83	5.03	7.54
											5.78	2.55	2.88	1.64		2.565	0.6	1.355	2.4		7.04	4.015	5.065	7.565
											0	0.0424264	0.0282843	0.0707107		0.0494975	0.0707107	0.0494975	0.0989949		0.127279	0.26163	0.0494975	0.0353553
										100cycles	6.31	3.06	3.33	2.03	100cycles	2.74	0.55	1.54	2.47	100cycles	7.66	4.38	5.8	8.61
											6.34	2.76	3.28	1.95		2.73	0.65	1.53	2.48		7.97	4.73	5.87	8.97
											6.325	2.91	3.305	1.99		2.735	0.6	1.535	2.475		7.815	4.555	5.835	8.79
											0.0212132	0.212132	0.0353553	0.0565685		0.00707107	0.0707107	0.00707107	0.00707107		0.219203	0.247487	0.0494975	0.254558

## Sheet: Supplementary Figure 3
s3ab					s3c					s3d					s3e					s3f
	SiO2	HfO2	Al2O3	Cu		SiO2	HfO2	Al2O3	Cu		SiO2	HfO2	Al2O3	Cu		SiO2	HfO2	Al2O3	Cu		SiO2	HfO2	Al2O3	Cu
10cycles	0.39	0.01	0.06	-0.12	10cycles	0.63	0.14	0.28	0.08	10cycles	2	0.76	1.05	0.07	10cycles	0.88	0.07	0.12	0	10cycles	2.04	0.31	0.55	0.72
	0.4	0.08	0.08	-0.06		0.67	0.3	0.34	0.03		2.2	1.17	0.84	0		0.85	0.12	0.11	0		2.13	0.37	0.59	0.78
	0.395	0.045	0.07	-0.09		0.65	0.22	0.31	0.055		2.1	0.965	0.945	0.035		0.865	0.095	0.115	0		2.085	0.34	0.57	0.75
	0.00707107	0.0494975	0.0141421	0.0424264		0.0282843	0.113137	0.0424264	0.0353553		0.141421	0.289914	0.148492	0.0494975		0.0212132	0.0353553	0.00707107	0		0.0636396	0.0424264	0.0282843	0.0424264
20 cycles	0.6	0.14	0.15	-0.08	20 cycles	1.1	0.48	0.62	0.07	20 cycles	3.72	2.41	1.93	0.08	20 cycles	1.11	0.12	0.26	0	20 cycles	3.16	0.9	1.5	1.69
	0.57	0.04	0.15	-0.07		1.08	0.64	0.61	0.13		3.66	2.27	2.26	0.09		1.12	0.1	0.28	0		3.32	1.1	1.34	1.67
	0.585	0.09	0.15	-0.075		1.09	0.56	0.615	0.1		3.69	2.34	2.095	0.085		1.115	0.11	0.27	0		3.24	1	1.42	1.68
	0.0212132	0.0707107	0	0.00707107		0.0141421	0.113137	0.00707107	0.0424264		0.0424264	0.0989949	0.233345	0.00707107		0.00707107	0.0141421	0.0141421	0		0.113137	0.141421	0.113137	0.0141421
30 cycles	0.72	0.14	0.25	-0.14	30 cycles	1.4	0.82	0.87	0.08	30 cycles	4.96	3.65	3.28	0.08	30 cycles	1.48	0.22	0.45	0	30 cycles	4.21	1.63	2.64	2.89
	0.65	0.24	0.24	-0.13		1.43	0.65	0.88	0.11		5.05	3.25	2.87	0.16		1.5	0.22	0.37	0		4.55	1.39	2.5	2.71
	0.685	0.19	0.245	-0.135		1.415	0.735	0.875	0.095		5.005	3.45	3.075	0.12		1.49	0.22	0.41	0		4.38	1.51	2.57	2.8
	0.0494975	0.0707107	0.00707107	0.00707107		0.0212132	0.120208	0.00707107	0.0212132		0.0636396	0.282843	0.289914	0.0565685		0.0141421	0	0.0565685	0		0.240416	0.169706	0.0989949	0.127279
40 cycles	0.77	0.26	0.3	-0.37	40 cycles	1.74	0.99	1.16	0.08	40 cycles	6.29	4.45	4.34	0.57	40 cycles	1.86	0.27	0.38	0	40 cycles	5.31	1.96	3.14	3.44
	0.76	0.21	0.31	-0.34		1.71	1.11	1.13	0.11		6.78	4.69	5.21	0		1.88	0.23	0.4	0		4.97	2.32	3.49	3.58
	0.765	0.235	0.305	-0.355		1.725	1.05	1.145	0.095		6.535	4.57	4.775	0.285		1.87	0.25	0.39	0		5.14	2.14	3.315	3.51
	0.00707107	0.0353553	0.00707107	0.0212132		0.0212132	0.0848528	0.0212132	0.0212132		0.346482	0.169706	0.615183	0.403051		0.0141421	0.0282843	0.0141421	0		0.240416	0.254558	0.247487	0.0989949
50cycles	0.91	0.26	0.37	-0.37	50cycles	1.89	1.01	1.24	0.03	50cycles	7.62	5.57	4.92	0.58	50cycles	2.16	0.42	0.72	0.06	50cycles	5.79	2.66	3.74	4
	0.88	0.39	0.37	-0.36		1.85	1.33	1.25	0.03		7.11	5.38	5.21	0.1		2.15	0.42	0.65	0.06		5.69	2.78	3.94	4.04
	0.895	0.325	0.37	-0.365		1.87	1.17	1.245	0.03		7.365	5.475	5.065	0.34		2.155	0.42	0.685	0.06		5.74	2.72	3.84	4.02
	0.0212132	0.0919239	0	0.00707107		0.0282843	0.226274	0.00707107	0		0.360624	0.13435	0.205061	0.339411		0.00707107	0	0.0494975	0		0.0707107	0.0848528	0.141421	0.0282843
60cycles	1.01	0.26	0.42	-0.23	60cycles	2.15	1.49	1.5	0.07	60cycles	8	5.65	5.74	0.03	60cycles	2.46	0.6	0.87	0.12	60cycles	6.36	3.46	4.74	4.61
	1.04	0.44	0.47	-0.35		2.14	1.31	1.48	0.13		7.94	5.88	5.5	1.18		2.51	0.53	0.97	0.08		6.24	3.05	4.63	4.63
	1.025	0.35	0.445	-0.29		2.145	1.4	1.49	0.1		7.97	5.765	5.62	0.605		2.485	0.565	0.92	0.1		6.3	3.255	4.685	4.62
	0.0212132	0.127279	0.0353553	0.0848528		0.00707107	0.127279	0.0141421	0.0424264		0.0424264	0.162635	0.169706	0.813173		0.0353553	0.0494975	0.0707107	0.0282843		0.0848528	0.289914	0.0777817	0.0141421
70 cycles	1.11	0.55	0.53	-0.39	70 cycles	2.26	1.33	1.6	0.11	70 cycles	8.72	6.55	6.28	0.69	70 cycles	2.87	0.98	1.31	0.19	70 cycles	6.76	3.79	4.99	5.14
	1.05	0.35	0.61	-0.3		2.29	1.61	1.59	0.07		9.27	7.16	6.76	1.78		2.86	0.79	1.35	0.25		6.72	4.02	5.06	5.1
	1.08	0.45	0.57	-0.345		2.275	1.47	1.595	0.09		8.995	6.855	6.52	1.235		2.865	0.885	1.33	0.22		6.74	3.905	5.025	5.12
	0.0424264	0.141421	0.0565685	0.0636396		0.0212132	0.19799	0.00707107	0.0282843		0.388909	0.431335	0.339411	0.770746		0.00707107	0.13435	0.0282843	0.0424264		0.0282843	0.162635	0.0494975	0.0282843
80 cycles	1.25	0.28	0.62	-0.35	80 cycles	2.57	1.61	1.89	0.15	80 cycles	9.77	7.54	7.34	0.74	80 cycles	3.15	1.2	1.51	0.28	80 cycles	7.21	4.6	5.63	5.42
	1.34	0.53	0.58	-0.44		2.6	1.93	1.9	0.17		9.22	7.23	6.92	3.64		3.13	1.23	1.58	0.26		7.15	4.79	5.56	5.44
	1.295	0.405	0.6	-0.395		2.585	1.77	1.895	0.16		9.495	7.385	7.13	2.19		3.14	1.215	1.545	0.27		7.18	4.695	5.595	5.43
	0.0636396	0.176777	0.0282843	0.0636396		0.0212132	0.226274	0.00707107	0.0141421		0.388909	0.219203	0.296985	2.05061		0.0141421	0.0212132	0.0494975	0.0141421		0.0424264	0.13435	0.0494975	0.0141421
90cycles	1.44	0.77	0.66	-0.39	90cycles	2.72	1.77	2.19	0.15	90cycles	10.06	7.85	8.16	4.42	90cycles	3.45	1.42	1.63	0.36	90cycles	7.62	5.46	6.02	5.91
	1.37	0.47	0.83	-0.35		2.73	2.11	2.14	0.13		10.21	7.51	7.35	1.75		3.42	1.43	1.82	0.32		7.96	5.47	6.14	5.85
	1.405	0.62	0.745	-0.37		2.725	1.94	2.165	0.14		10.135	7.68	7.755	3.085		3.435	1.425	1.725	0.34		7.79	5.465	6.08	5.88
	0.0494975	0.212132	0.120208	0.0282843		0.00707107	0.240416	0.0353553	0.0141421		0.106066	0.240416	0.572756	1.88798		0.0212132	0.00707107	0.13435	0.0282843		0.240416	0.00707107	0.0848528	0.0424264
100cycles	1.52	0.58	0.81	-0.41	100cycles	2.92	2.35	2.28	0.29	100cycles	11.13	8.04	8.42	3.13	100cycles	3.74	1.85	2.09	0.36	100cycles	8.55	6.07	6.82	6.28
	1.52	0.71	0.9	-0.33		2.99	2.04	2.29	0.22		11.31	8.19	8.63	5.31		3.81	1.68	1.77	0.44		8.46	6.13	6.69	6.36
	1.52	0.645	0.855	-0.37		2.955	2.195	2.285	0.255		11.22	8.115	8.525	4.22		3.775	1.765	1.93	0.4		8.505	6.1	6.755	6.32
	0	0.0919239	0.0636396	0.0565685		0.0494975	0.219203	0.00707107	0.0494975		0.127279	0.106066	0.148492	1.54149		0.0494975	0.120208	0.226274	0.0565685		0.0636396	0.0424264	0.0919239	0.0565685
150cycles	1.75	0.86	1.06	-0.45
	1.7	0.7	1	-0.38
	1.725	0.78	1.03	-0.415
	0.0353553	0.113137	0.0424264	0.0494975
200cycles	1.95	1.19	1.22	-0.35
	1.99	1.09	1.29	-0.5
	1.97	1.14	1.255	-0.425
	0.0282843	0.0707107	0.0494975	0.106066
250cycles	2.26	1.39	1.46	-0.43
	2.14	1.23	1.56	-0.48
	2.2	1.31	1.51	-0.455
	0.0848528	0.113137	0.0707107	0.0353553
300cycles	2.46	1.56	1.8	-0.4
	2.48	1.4	1.74	-0.43
	2.47	1.48	1.77	-0.415
	0.0141421	0.113137	0.0424264	0.0212132
350cycles	2.84	1.87	2.37	-0.41
	3	1.54	2.15	-0.44
	2.92	1.705	2.26	-0.425
	0.113137	0.233345	0.155563	0.0212132
400cycles	3.38	2.25	2.67	-0.3
	3.44	2.11	2.6	-0.28
	3.41	2.18	2.635	-0.29
	0.0424264	0.0989949	0.0494975	0.0141421
450cycles	3.68	2.39	2.93	-0.14
	3.65	2.59	2.93	-0.22
	3.665	2.49	2.93	-0.18
	0.0212132	0.141421	0	0.0565685
500cycles	3.92	2.99	3.22	-0.1
	3.93	2.54	3.21	0
	3.925	2.765	3.215	-0.05
	0.00707107	0.318198	0.00707107	0.0707107
550cycles	4.23	2.79	3.51	0
	4.15	3.01	3.56	-0.07
	4.19	2.9	3.535	-0.035
	0.0565685	0.155563	0.0353553	0.0494975
600cycles	4.53	3.54	3.95	0.16
	4.5	3.14	3.87	0.19
	4.515	3.34	3.91	0.175
	0.0212132	0.282843	0.0565685	0.0212132
650cycles	4.78	3.55	4.15	0.39
	4.73	3.85	4.21	0.39
	4.755	3.7	4.18	0.39
	0.0353553	0.212132	0.0424264	0

## Sheet: Supplementary Figure 4
temperature	SiO2	error bar	Cu	error bar
100	8.865	0.12021	4.595	0.27577
200	7.365	0.36062	0.34	0.33941
300	3.54	0.09899	0.225	0.07778
source data from S1-3

## Sheet: Supplementary Figure 7
S7a			S7b			S7c			S7d
	SiO2	Cu		SiO2	Cu		SiO2	Cu	pules time	sio2	error bar	cu	error bar
25cycles	0.49	0	10cycles	2	0.07	25cycles	3.39	0.12	0	0	0	0	0
	0.86	0		2.2	0		3.34	0.12	1	1.11	0.12728	0	0
									2	7.365	0.36062	0.34	0.33941
									3	5.97	0.05657	1.795	0.00707
	0.675	0		2.1	0.035		3.365	0.12
	0.26163	0		0.141421	0.0494975		0.0353553	0
50 cycles	1.02	0	20 cycles	3.72	0.08	50 cycles	6.01	1.8
	1.2	0		3.66	0.09		5.93	1.79
	1.11	0		3.69	0.085		5.97	1.795
	0.127279	0		0.0424264	0.00707107		0.0565685	0.00707107
75 cycles	1.78	0	30 cycles	4.96	0.08	75 cycles	8.67	4.12
	1.71	0		5.05	0.16		9.72	4.13
	1.745	0		5.005	0.12		9.195	4.125
	0.0494975	0		0.0636396	0.0565685		0.742462	0.00707107
100 cycles	3.62	0	40 cycles	6.29	0.57	100 cycles	11.28	6.66
	3.52	0		6.78	0		11.19	6.61
	3.57	0		6.535	0.285		11.235	6.635
	0.0707107	0		0.346482	0.403051		0.0636396	0.0353553
150 cycles	7.04	0.24	50cycles	7.62	0.58
	6.78	0.21		7.11	0.1
	6.91	0.225		7.365	0.34
	0.183848	0.0212132		0.360624	0.339411
			60cycles	8	0.03
				7.94	1.18
				7.97	0.605
				0.0424264	0.813173
			70 cycles	8.72	0.69
				9.27	1.78
				8.995	1.235
				0.388909	0.770746
			80 cycles	9.77	0.74
				9.22	3.64
				9.495	2.19
				0.388909	2.05061
			90cycles	10.06	4.42
				10.21	1.75
				10.135	3.085
				0.106066	1.88798
			100cycles	11.13	3.13
				11.31	5.31
				11.22	4.22
				0.127279	1.54149

## Sheet: Supplementary Figure 8
--	ETOH			error bar		h2o			error bar		O3			error bar
10cycles	-0.34	-0.4	-0.37	0.09		-0.21	-0.17	-0.19	0.019		1.42	1.7	1.56	0.156
20cycles	-0.25	-0.35	-0.3	0.07		-0.13	-0.11	-0.12	0.012		1.65	1.91	1.78	0.178
30cycles	-0.16	-0.26	-0.21	0.07		-0.24	-0.22	-0.23	0.023		1.63	1.99	1.81	0.181
40cycles	-0.58	-0.8	-0.69	0.12		-0.07	-0.09	-0.08	0.008		1.51	1.77	1.64	0.164
50cycles	-0.42	-0.56	-0.49	0.06		-0.07	-0.09	-0.08	0.008		1.78	1.98	1.88	0.101

[truncated: 11 more sheets: Supplementary Figure 11, Supplementary Figure 12, Supplementary Figure 13, Supplementary Figure 14, Supplementary Figure 15, Supplementary Figure 18, Supplementary Figure 21, Supplementary Figure 22, Supplementary Figure 26, Supplementary Figure 27, Supplementary Figure 28]
